# Supplementary material for: Tracking of Tumor Cell–Derived Extracellular Vesicles In Vivo Reveals a Specific Distribution Pattern with Consecutive Biological Effects on Target Sites of Metastasis
Source: Mol Imaging Biol. 2020 Jul 31;22(6):1501–10. doi: 10.1007/s11307-020-01521-9 (PMC7666295; doi:10.1007/s11307-020-01521-9)
Supplement: Supplementary file 2 — (XLSX 2616 kb) [file 11307_2020_1521_MOESM2_ESM.xlsx]

## Sheet: S1_1st_run
Accession	Peptide count	Unique peptides	Confidence score	Anova (p)	q Value	Max fold change	Power	Highest mean condition	Lowest mean condition	Mass	Description	gerwing_serum4a	gerwing_serum4b	gerwing_serum5a	gerwing_4t11a	gerwing_4t12a	gerwing_4t13a	Spalte1	Spalte2	Spalte3	Spalte4	Spalte5	Spalte6	Spalte7	Spalte8	Spalte9	Spalte10	Spalte11	Spalte12	Spalte13	Spalte14	Spalte15	Spalte16	Spalte17	Spalte18	Spalte19	Spalte20	Spalte21	Spalte22	Spalte23	Spalte24	Spalte25	Spalte26	Spalte27	Spalte28	Spalte29	Spalte30	Spalte31	Spalte32
P35441;Q8CGB2;Q3TR40;Q80YQ1;Q3TP59;Q3TPD3;A0A0R4J1C4;A0A0R4J1S2;A0A0R4J2C9;A0A338P7H0;B2RR53;B7ZWM4;B9EIZ9;D3Z4N6;E0CY49;E9QMI6;E9QP07;F7D439;G5E828;P04919;Q3TA19;Q3TAJ4;Q3TNL6;Q3TZ12;Q3TZ29;Q3TZG9;Q3TZJ1;Q3U065;Q3UUH0;Q53ZN9;Q66X22;Q80W14;Q8VDS7;Q91YI0;Q9D9M1	66	56	516.796	0.0210321	0.0160564	8.18036	0.785641	4t1	serum	133639	Thrombospondin-1 OS=Mus musculus OX=10090 GN=Thbs1 PE=1 SV=1	2360.69	2362.36	2406.72	23555.4	29079.9	5688.91
P20918;Q3V1T9;Q6TCI0	60	54	518.756	0.00162978	0.00263654	4.11941	0.999656	4t1	serum	93545.3	Plasminogen OS=Mus musculus OX=10090 GN=Plg PE=1 SV=3	11427.5	12277.1	7213.24	41163.6	36496.1	49703.6
P02468	47	3	407.462	0.00419827	0.00508578	2.22699	0.988685	4t1	serum	182944	Laminin subunit gamma-1 OS=Mus musculus OX=10090 GN=Lamc1 PE=1 SV=2	115.195	107.943	88.7352	195.025	216.978	282.537
F8VQJ3;Q3URV4;Q3TRH4;Q3UFZ9;Q3UNG0;Q6PHM1;F6SFQ3;F6TLW1	46	3	431.404	0.000773818	0.00165973	2.59794	0.999996	4t1	serum	182890	Laminin subunit gamma-1 OS=Mus musculus OX=10090 GN=Lamc1 PE=1 SV=1	2839.39	2657.97	2131.3	5877.45	6850.86	7090.48
P02469;B9EKB0;E9QN70;Q3UHL7;Q8K271;Q9CRX6;Q3UR38;Q0V927;Q3TNZ8;A0A0A6YWY6;A0A0A6YY71;Q7M098	45	38	409.156	0.0144428	0.0119864	63.4362	0.864599	4t1	serum	204333	Laminin subunit beta-1 OS=Mus musculus OX=10090 GN=Lamb1 PE=1 SV=3	508.579	461.587	1034.25	107892	8032.93	11227.8
P52480;A0A1L1SU37;A0A1L1SQV8;A0A1L1SSN6;A0A1L1STV8;A0A1L1SUV0;A0A1L1ST52;A7MCU9;E9Q509;G3X925;P53657;Q3UEH4;Q3UEI4;A0A1L1SVH2	40	39	327.592	0.000235409	0.000798879	29.7958	1	4t1	serum	58415.3	Pyruvate kinase PKM OS=Mus musculus OX=10090 GN=Pkm PE=1 SV=4	598.8	465.691	1100.46	21678.5	17578.8	25249.1
P37889;Q3TGL4;Q99K58	37	34	322.024	0.000622473	0.00146984	32.4195	0.999999	4t1	serum	137936	Fibulin-2 OS=Mus musculus OX=10090 GN=Fbln2 PE=1 SV=2	347.105	382.041	434.786	9704.63	21286.4	6743.01
P17182;Q5FW97;Q6PHC1;Q8CF78;B0QZL1;B1ARR7;B1ARR6;A0A0N4SUI6;D3YVD3;D3Z2S4;A0A0N4SUW8;A0A0R4IZX1;A0A1L1SSL0;A0A1Y7VLA4;A0A3B2W860;E9Q6L4;F8VQ72;J3QPZ9;P53349;Q3TGE9;Q3TNW7;Q3U3T9;Q5SX61;Q60949;Q6ZQJ5;Q7TPR1;Q80Y83;Q8C2K1;Q9D333	35	26	324.605	5.63449e-05	0.000357908	39.7995	1	4t1	serum	47483.1	Alpha-enolase OS=Mus musculus OX=10090 GN=Eno1 PE=1 SV=3	316.972	296.844	301.7	15013	7840.73	13583.3
P60710;B2RRX1;P63260;Q3UAF6;Q3UAF7;Q4KL81;Q3U5R4;Q3U804;Q3U939;Q3UCF8;Q61276;Q3TIJ9;Q3TSB7;Q3UA89;Q3UAA9;Q3UGS0;Q9QZ83;E9Q1F2;E9Q5F4;G3UZ07;Q3UD81;B1ATY1;Q99NC5;A1E281;E9Q606;G3UYG0;F8WGM8;O89054;Q6IWE2	33	11	332.022	0.000285706	0.000895927	10.801	1	4t1	serum	42079	Actin_ cytoplasmic 1 OS=Mus musculus OX=10090 GN=Actb PE=1 SV=1	4373.51	4154.61	3961.08	58058.8	46876.8	29960
Q06890;Q549A5;Q9JK98;E9PUU2;E9PXG5;E9Q8Y5;E9Q9B8;E9Q2G2;Q3V245	31	28	264.461	0.00693279	0.00731381	6.87841	0.961494	4t1	serum	52283	Clusterin OS=Mus musculus OX=10090 GN=Clu PE=1 SV=1	4543.42	4559.3	7009.2	29325.6	20000.6	61498.2
P09055;Q8BUD1	31	27	213.676	0.0194442	0.0150295	214.053	0.803588	4t1	serum	91482	Integrin beta-1 OS=Mus musculus OX=10090 GN=Itgb1 PE=1 SV=1	63.8844	64.6303	347.46	92496.9	2361.23	7025.72
A2ASQ1	30	1	233.036	0.00396479	0.00487445	8.62502	0.990389	4t1	serum	215523	Agrin OS=Mus musculus OX=10090 GN=Agrn PE=1 SV=1	9.66293	3.92173	5.48232	43.9398	83.7758	36.7375
M0QWP1;Z4YK85;Z4YJS5;Q6PCM6;Q5EBX5;Q8K326;O08860;Q52L98;Q80V56;Q99KT4;Q91XS3	30	1	257.906	0.000518224	0.00127154	15.0924	1	4t1	serum	224747	Agrin OS=Mus musculus OX=10090 GN=Agrn PE=1 SV=1	224.363	257.725	446.311	4744.34	5920.47	3346.99
P26041;Q3TZQ2;Q05DU4;Q05CE6;Q7TSG6;Q8C2N4;Q3UF33	27	18	192.867	0.0332513	0.0233685	10.3403	0.669401	4t1	serum	67881.2	Moesin OS=Mus musculus OX=10090 GN=Msn PE=1 SV=3	2047.18	1975.52	2052.27	46934.5	9513.33	6369.3
P06151;A0A1B0GSX0;Q3TI99;Q564E2;A0A1B0GSR9;Q3TCI7;Q3THB4;Q3UDU4;Q99K20;D3YZQ9;A0A1B0GQX5;A0A1B0GT41;A0A1B0GSL7;Q3UIC3;Q6NXW3;A0A1B0GRW9;A0A1B0GS79;A0A0N4SVV8;A0A1B0GRC1;A0A1B0GRS2;D3YVR7;D3YZE4;D3Z7F0;P00342;P16125;Q548Z6;Q64483;A0A1B0GRE9;A0A1B0GSR2	26	23	203.991	0.00607524	0.00669245	38.4038	0.971163	4t1	serum	36840.8	L-lactate dehydrogenase A chain OS=Mus musculus OX=10090 GN=Ldha PE=1 SV=3	400.817	373.601	988.218	10619.6	8014.65	49057.6
P06869;Q0VBA8;Q8C6L2	26	25	222.113	0.00425564	0.00514271	14.6113	0.988248	4t1	serum	49693.6	Urokinase-type plasminogen activator OS=Mus musculus OX=10090 GN=Plau PE=1 SV=1	1832.28	1554.3	1460.32	29397.2	32787.4	8634.93
Q7TPR4;A1BN54;Q99LJ3;D3Z761;Q61063	25	13	196.025	0.0340273	0.0237789	6.89607	0.663164	4t1	serum	103696	Alpha-actinin-1 OS=Mus musculus OX=10090 GN=Actn1 PE=1 SV=1	463.459	729.937	728.396	6300.34	5712.71	1239.77
P13020;Q6PAC1;Q3TGJ9;Q3U9Q8;Q3UCW8;A0A0J9YUQ8;A0A0J9YUJ8;A6PWS5	25	23	219.65	4.00818e-05	0.000304024	5.39909	1	4t1	serum	86340.9	Gelsolin OS=Mus musculus OX=10090 GN=Gsn PE=1 SV=3	11476.6	11963.2	11732.4	61463.9	54921.2	73512.6
P62806;B2RTM0;Q61667;Q6B822	23	20	107.232	4.17258e-05	0.000304024	2764.55	1	4t1	serum	11367.4	Histone H4 OS=Mus musculus OX=10090 GN=Hist1h4a PE=1 SV=2	68.5303	74.0085	108.919	127089	148054	420025
P42932;Q3UKQ2;Q3UL22;Q6A0F1;Q9WVS5;H3BL49;Q8BVY8;Q9CS06;Q9CRW7;H3BJB6;H3BKG2;H3BLL1	23	20	164.12	0.00194698	0.00291324	64.882	0.999233	4t1	serum	60125.9	T-complex protein 1 subunit theta OS=Mus musculus OX=10090 GN=Cct8 PE=1 SV=3	128.339	153.137	73.5042	4081.83	3147.7	15802.3
Q5SXR6;Q68FD5;Q80U89;Q3UPJ3;Q8K2I5;Q3TJ98;F6Z1R4;Q3TYQ2;Q3U0H2;Q3TAN1	21	21	155.091	0.000518406	0.00127154	17.235	1	4t1	serum	193754	Clathrin heavy chain OS=Mus musculus OX=10090 GN=Cltc PE=1 SV=1	386.668	403.435	484.686	4375.93	6697.83	10897.2
P58252;Q3UBL9;Q3UDC8;Q3UMI7;Q3UZ14;Q6P9L9;Q8BMA8;Q8C153;Q3TJZ1;Q3TK17;Q3TLB1;Q3TW58;Q3TWX1;Q3TX47;Q3TPG2;Q3TSK4;Q99LT6;O89069;Q61509;O89070	20	16	146.597	0.000248983	0.000828486	36.1734	1	4t1	serum	96283.7	Elongation factor 2 OS=Mus musculus OX=10090 GN=Eef2 PE=1 SV=2	130.582	169.353	138.171	3705.02	3709.04	8433.72
Q1KYM2;A0A240FAT1;G4V4Y9;Q61918;Q61927;Q80TD1	19	5	135.432	0.000631444	0.00146984	3.26342e+06	0.999999	4t1	serum	194983	Gag-pro-pol polyprotein OS=Mus musculus OX=10090 PE=4 SV=1	0	0	0.000590661	603.985	114.883	1208.71
Q91UZ6;P97406;Q3TTS2;Q8BU01;Q8R067	18	18	135.279	0.00360835	0.00459589	177.118	0.992738	4t1	serum	67061.3	DNA segment_ Chr 17_ human D6S56E 5_ isoform CRA_c OS=Mus musculus OX=10090 GN=D17H6S56E-5 PE=2 SV=1	104.691	89.2329	83.7554	26001.1	20883.8	2296.91
P10923;F8WIP8;Q3UBR1;Q3UZY3;Q547B5;Q3TND2;Q3TLP1;Q66JX3;D3Z4N2;D3Z513	18	16	152.763	0.00134953	0.00228986	360.993	0.999866	4t1	serum	32573.6	Osteopontin OS=Mus musculus OX=10090 GN=Spp1 PE=1 SV=1	64.0321	62.8197	58.6597	49227.4	13116.1	4624.78
P09411;S4R2M7;B0LAA9	18	12	144.785	0.0129211	0.0111829	8.04136	0.88432	4t1	serum	44949.8	Phosphoglycerate kinase 1 OS=Mus musculus OX=10090 GN=Pgk1 PE=1 SV=4	560.511	631.088	1041.33	7687.56	8044.49	2223.75
P20152;Q3TFD9;Q3UD36;Q3V2S4;Q5FWJ3;Q3U6S1;Q3UAX1;A0A0A6YWC8;Q3TWV0;A4IF59;A2AKJ2;Q9JJY2	18	12	150.884	0.0101467	0.00943212	7.42492	0.920889	4t1	serum	53744.8	Vimentin OS=Mus musculus OX=10090 GN=Vim PE=1 SV=3	706.504	632.357	199.566	5340.51	2548.8	3533.38
P63101;A0A2I3BQ03;Q8BWN0;D3YXN6;Q3UA58;D3YXF4;Q9R0A2	17	13	149.121	5.39075e-06	9.89228e-05	133.323	1	4t1	serum	27942.3	14-3-3 protein zeta/delta OS=Mus musculus OX=10090 GN=Ywhaz PE=1 SV=1	97.6099	111.62	85.0536	13049	10230.2	15955.5
P07356;Q542G9;Q3UCD3;Q9CZI7;B0V2N5;Q99KH3;B0V2N7;B0V2N8	17	12	110.791	0.00491622	0.00567787	3.73675	0.982714	4t1	serum	38961.4	Annexin A2 OS=Mus musculus OX=10090 GN=Anxa2 PE=1 SV=2	2082.48	2318.58	1933.5	10126.8	4896.85	8646.97
Q5RKM8;Q52KG8	17	14	131.951	0.000665187	0.00151878	32.7314	0.999999	4t1	serum	120085	Hspg2 protein (Fragment) OS=Mus musculus OX=10090 GN=Hspg2 PE=2 SV=1	388.278	328.038	118.987	8777.88	8171.71	10391.1
Q64514;Q3TW28;Q3U4M7;Q3TB11;A0A087WRC0;Q05DJ9;A0A087WQR6;Q3V3M8;Q922K4;Q3V451;A0A087WP19	17	10	100.431	0.0245992	0.0180676	9.65597	0.747861	4t1	serum	141419	Tripeptidyl-peptidase 2 OS=Mus musculus OX=10090 GN=Tpp2 PE=1 SV=3	141.071	172.477	165.358	2723.22	1500.96	400.134
P20029;Q3TI47;Q3TKF8;Q3TWF2;Q3U9G2;Q3U7T8;Q9DC41;Q3U6V3;Q3UEM8;Q3TUS2	16	14	140.578	0.000785698	0.00166099	44.6072	0.999995	4t1	serum	72536.2	Endoplasmic reticulum chaperone BiP OS=Mus musculus OX=10090 GN=Hspa5 PE=1 SV=3	1006.25	871.271	1128.87	57435.8	58816.3	17854.6
P80318;Q3U4U6;Q3UJP4;E9Q133;Q3U0I3;Q3TBM6;F6ZVG8;P60334;Q9R1U1	16	8	113.611	0.000231056	0.000794998	235.167	1	4t1	serum	61200.4	T-complex protein 1 subunit gamma OS=Mus musculus OX=10090 GN=Cct3 PE=1 SV=1	10.6328	11.9763	24.9639	5050.65	1711.96	4425.01
Q8BFZ3	15	2	153.846	0.0130101	0.011191	3.7563	0.883156	4t1	serum	42346.5	Beta-actin-like protein 2 OS=Mus musculus OX=10090 GN=Actbl2 PE=1 SV=1	60.1624	58.674	57.4747	139.857	357.494	164.925
P10126;Q3TII3;Q3UA81;Q3UZQ3;Q58E64;D3YZ68;D3Z3I8;Q4FZE5;Q7TNA0	15	7	128.853	0.00153207	0.00252485	43.0145	0.999745	4t1	serum	50456.1	Elongation factor 1-alpha 1 OS=Mus musculus OX=10090 GN=Eef1a1 PE=1 SV=3	194.082	251.162	228.14	5460.88	4452.03	19052.4
Q07797;E9Q5X5	15	14	109.331	0.000143571	0.000618914	9.87446	1	4t1	serum	65403.7	Galectin-3-binding protein OS=Mus musculus OX=10090 GN=Lgals3bp PE=1 SV=1	798.406	716.965	896.113	9956.43	7864.77	5990.92
P17156;B7U582	15	4	158.556	0.00156585	0.00256894	37.6483	0.999716	4t1	serum	69926.9	Heat shock-related 70 kDa protein 2 OS=Mus musculus OX=10090 GN=Hspa2 PE=1 SV=2	17.9378	15.9067	4.43572	307.523	519.957	613.704
P21956;Q9QWQ1	15	2	114.551	0.000469136	0.00119815	22.8126	1	4t1	serum	52381.6	Lactadherin OS=Mus musculus OX=10090 GN=Mfge8 PE=1 SV=3	161.648	122.527	97.4521	3588.49	1639.56	3477.86
Q9EQK5;E9Q3X0;Q3THX5;Q8C2S9;Q3U7S9;D3Z2N7	15	10	95.5275	0.000222662	0.000783994	11.4713	1	4t1	serum	96209.6	Major vault protein OS=Mus musculus OX=10090 GN=Mvp PE=1 SV=4	332.951	329.418	241.511	2898.85	2840.61	4629.24
Q61879;Q3UH59;Q5SV64;Q80T68;Q8BLI1;Q8BLI3;Q8BWI3	15	5	86.1256	0.0063784	0.00688509	25.5542	0.967836	4t1	serum	229966	Myosin-10 OS=Mus musculus OX=10090 GN=Myh10 PE=1 SV=2	245.605	544.575	311.271	18420.6	2957.07	6769.09
Q6PIE5;D3YYN7;Q3UHK5;Q6ZQ49;A0A0G2JGX4;Q6PIC6;Q8VCE0;Q8R0E8;Q8K2R2;Q8R0B0;Q8R3A9;Q9WV27;F6YCJ0;G3UZP1;Q3U5C3;Q3UF49	15	4	75.3771	0.0133034	0.0113448	16.148	0.879328	4t1	serum	113529	Sodium/potassium-transporting ATPase subunit alpha-2 OS=Mus musculus OX=10090 GN=Atp1a2 PE=1 SV=1	833.155	772.994	191.671	17616.1	3745.24	7669.86
P68373;P05213;P68369;Q3TIZ0;Q52L87;P05214;Q5FW91;Q99KA2;A0A2R8VHF3;Q9JJZ2;Q9D9Y2;O89052;A0A087WRB4;A0A087WSB0;A0A087WSL5;Q3UX10	15	6	115.442	0.0180787	0.0141506	9.0504	0.819586	4t1	serum	50593.8	Tubulin alpha-1C chain OS=Mus musculus OX=10090 GN=Tuba1c PE=1 SV=1	408.16	317.232	128.295	3905.69	2878.34	942.176
Q64727;A0A286YDJ4	15	9	87.346	0.000146152	0.000618914	56.8858	1	4t1	serum	117288	Vinculin OS=Mus musculus OX=10090 GN=Vcl PE=1 SV=4	33.3849	19.6099	41.3316	1970.73	1208.25	2186.86
P62259;Q5SS40;Q8BPH1;D6REF3;F6WA09	14	9	103.666	0.00879284	0.00852549	8.00751	0.938519	4t1	serum	29345	14-3-3 protein epsilon OS=Mus musculus OX=10090 GN=Ywhae PE=1 SV=1	698.353	847.727	595.848	3171.29	10575.7	3404.54
P16045	14	13	122.595	0.0357625	0.0247818	19.6961	0.649637	4t1	serum	15208	Galectin-1 OS=Mus musculus OX=10090 GN=Lgals1 PE=1 SV=3	565.234	511.789	83.875	16000.1	5340.18	1524.83
P41245;Q2M4J5;Q3TTU7;Q3UQ52;A2A5K8;Q91ZS5;Q9QWS6	14	13	75.1026	8.40492e-08	8.32865e-06	530.049	1	4t1	serum	81562	Matrix metalloproteinase-9 OS=Mus musculus OX=10090 GN=Mmp9 PE=1 SV=2	87.4664	74.9347	84.5631	41941.8	40947.6	48013.7
Q3TDU5	14	1	121.851	0.000469138	0.00119815	22.8126	1	4t1	serum	48338.1	Milk fat globule-EGF factor 8 protein_ isoform CRA_a OS=Mus musculus OX=10090 GN=Mfge8 PE=2 SV=1	224.606	170.248	135.407	4986.12	2278.12	4832.4
P35700;B1AXW5;B1AXW6;Q3U9J9;B1AXW4;B1AZS9;O08807	14	13	78.7075	0.00301684	0.0040332	6.11394	0.995915	4t1	serum	22404.6	Peroxiredoxin-1 OS=Mus musculus OX=10090 GN=Prdx1 PE=1 SV=1	616.056	680.022	570.705	5342.02	3920.19	2151.19
Q9R1P4;Q3TS44;Q8BTU5;A0A1B0GS70	14	12	98.8272	0.0305668	0.0218538	14.092	0.691928	4t1	serum	29831.7	Proteasome subunit alpha type-1 OS=Mus musculus OX=10090 GN=Psma1 PE=1 SV=1	1367.45	2002.08	1154.55	8437.52	5897.24	49418.4
O70435;Q58EV4;Q9DCD8;E0CX62;Q3TEL1;E0CYL6;E0CZ34;F8WH02	14	13	103.516	0.0048292	0.00561664	130.583	0.983492	4t1	serum	28633.4	Proteasome subunit alpha type-3 OS=Mus musculus OX=10090 GN=Psma3 PE=1 SV=3	112.484	118.586	65.1228	3798.29	3139.09	31740.4
Q0V930;Q3TBC3	14	11	91.1633	0.0100252	0.00936755	5.72982	0.922487	4t1	serum	126738	Tln1 protein OS=Mus musculus OX=10090 GN=Tln1 PE=2 SV=1	217.449	191.433	131.603	1763.61	702.549	630.726
P62908;Q5YLW3;Q9CZP6;Q3UK56;Q9D0A2;Q3UCL7;D3YV43;A0A140LI77;O89068	13	13	82.9388	0.000660026	0.00151397	93.1267	0.999999	4t1	serum	26845.4	40S ribosomal protein S3 OS=Mus musculus OX=10090 GN=Rps3 PE=1 SV=1	83.0091	87.4262	91.9784	2812.66	12458.9	9166.16
Q3TED3;Q3UEA1;Q3V117;Q91V92;Q3TS02;Q3UVY4;Q99K05	13	11	78.8319	6.72871e-05	0.000378844	13.2794	1	4t1	serum	120539	ATP-citrate synthase OS=Mus musculus OX=10090 GN=Acly PE=2 SV=1	364.663	366.728	249.46	4265.18	3771.47	4988.48
Q9D8N0;Q4FZK2;Q8R1N8	13	10	60.2977	0.00078494	0.00166099	7.37893	0.999995	4t1	serum	50403	Elongation factor 1-gamma OS=Mus musculus OX=10090 GN=Eef1g PE=1 SV=3	538.519	513.301	664.766	5024.61	2731.89	4910.08
P84228;A0A1W2P768;A1L0U3;A1L0V4;B9EI85;F8WI35;P02301;P68433;P84244;E0CZ27;Q3UNX5	13	12	71.9227	0.00319505	0.00422013	112.239	0.995057	4t1	serum	15445.1	Histone H3.2 OS=Mus musculus OX=10090 GN=Hist1h3b PE=1 SV=2	245.845	284	204.258	6541.92	13019.2	62833.6
O55234;Q8BTY5	13	12	86.7063	0.0131253	0.0112316	27.001	0.881651	4t1	serum	28703.6	Proteasome subunit beta type-5 OS=Mus musculus OX=10090 GN=Psmb5 PE=1 SV=3	412.281	489.033	287.543	5125.77	2633.08	24341.4
Q9R118	13	11	105.237	0.000971139	0.00187954	29.0027	0.99998	4t1	serum	52126.4	Serine protease HTRA1 OS=Mus musculus OX=10090 GN=Htra1 PE=1 SV=2	4907	5368.73	3698.83	183204	163042	59053.6
P11983;W0TYI4;Q62289;Q62290;Q62291;Q6LBL9;Q9QZ33;Q9QZ34;Q9QZ35;Q9QZ36;F2Z483;A0A3B2WDE2	13	11	106.85	0.000140362	0.000615435	13.8794	1	4t1	serum	60905	T-complex protein 1 subunit alpha OS=Mus musculus OX=10090 GN=Tcp1 PE=1 SV=3	368.189	367.314	400.63	5162.66	3702.47	6903.67
P80317;Q3TI05;Q3TI62;Q3TIX8;Q52KG9;Q3TW97;Q8VEI1;B1AT05;Q8BVT1	13	11	75.0373	0.000503091	0.00126529	89.9865	1	4t1	serum	58460.6	T-complex protein 1 subunit zeta OS=Mus musculus OX=10090 GN=Cct6a PE=1 SV=3	58.2192	27.6462	62.3475	2792.33	2763.47	7781.35
Q80YX1;Q148T4;Q148T5;Q80YX0	13	10	69.2534	0.0324721	0.0228858	4.54794	0.675786	4t1	serum	237453	Tenascin OS=Mus musculus OX=10090 GN=Tnc PE=1 SV=1	687.941	707.633	217.365	3032.07	3044.96	1258.53
P48036;A0A0G2JGQ0	12	11	74.7783	0.000370629	0.0010327	19.6922	1	4t1	serum	35809.5	Annexin A5 OS=Mus musculus OX=10090 GN=Anxa5 PE=1 SV=1	785.647	777.186	537.841	9815.57	10891.2	20660.1
P14824;F8WIT2;Q3TUI1;Q3UDK4;Q3UI56;Q99JX6;Q3V2Z4;Q8CEX0	12	9	56.1485	0.000733957	0.00161621	60.8996	0.999997	4t1	serum	76341.7	Annexin A6 OS=Mus musculus OX=10090 GN=Anxa6 PE=1 SV=3	20.1184	13.5231	29.658	886.497	684.744	2283.67
A0A068EVR8;Q1KYM0;Q60589;Q61919;P70356;Q61920;Q9R0Y9;G4V4Z0;A0A0A0UCD5;A0A0A0UEG7;A0A345IT92;E3T928;Q61533;Q61876;Q61877;Q80SV3;Q80SW4;Q811M8;Q811N3;Q811N6;A0A0A0U6W1;A0A0A0U847;B2RQY6;Q62102;Q811N1;Q8K030;A0A126QCR1;A0A140D4A3;A0A140D4A4;A0A140D4A5;B6DYU5;Q61977	12	1	141.248	0.000205868	0.000761195	138.091	1	4t1	serum	75194.1	Env OS=Mus musculus OX=10090 PE=4 SV=1	109.087	89.0601	275.837	18964.6	16821.9	29666.3
Q04586	12	1	124.665	0.000113404	0.000556311	138.091	1	4t1	serum	75154.1	Env polyprotein OS=Mus musculus OX=10090 GN=Mela PE=2 SV=1	0.861633	0.70345	2.17873	149.794	132.869	234.322
P70168;Q3TFE8;Q7TSZ6;Q3UHW8	12	11	79.738	0.000445701	0.00117462	66.469	1	4t1	serum	98438.9	Importin subunit beta-1 OS=Mus musculus OX=10090 GN=Kpnb1 PE=1 SV=2	30.6614	41.349	61.4351	4474.28	1430.38	2965.33
B2RU79;D3Z598;E9QPS5;Q8K4G1;E9Q6B8;Q3UGU1;Q8BXY5;F6W6Z0	12	11	77.4537	0.00430403	0.00516341	2.98165	0.987873	4t1	serum	187837	Latent transforming growth factor beta binding protein 4 OS=Mus musculus OX=10090 GN=Ltbp4 PE=2 SV=1	426.153	418.105	460.27	901.913	1315.62	1672.11
Q9Z2U1;Q3TUI9;Q3TUX3;Q3UPK6;A0A0G2JF97	12	11	63.0789	0.0198004	0.0152572	41.2045	0.7995	4t1	serum	26582.2	Proteasome subunit alpha type-5 OS=Mus musculus OX=10090 GN=Psma5 PE=1 SV=1	293.279	249.957	956.413	5179.25	5129.88	51483.2
P50247;Q3TF14;Q3U4D1;Q3U5U5;Q5M9P0;Q8BPI7;A2ALT5	11	11	70.1093	0.00159146	0.00260234	39.998	0.999693	4t1	serum	48201.5	Adenosylhomocysteinase OS=Mus musculus OX=10090 GN=Ahcy PE=1 SV=3	498.551	489.707	137.395	20254.2	16093	8676.59
Q9JI91;Q5FW75;Q8K3Q4	11	3	68.0916	0.00111394	0.00203658	61.1281	0.999953	4t1	serum	104404	Alpha-actinin-2 OS=Mus musculus OX=10090 GN=Actn2 PE=1 SV=2	131.977	138.312	44.6472	4195.01	4088.67	10967.8
O35639;Q3TFK4;Q3U737;Q8C1X9;Q3TLP4;Q3TET3;A0A0G2JDV9;A0A0G2JGL7	11	10	73.8351	0.000130623	0.000598307	10.4024	1	4t1	serum	36555.2	Annexin A3 OS=Mus musculus OX=10090 GN=Anxa3 PE=1 SV=4	170.708	190.911	237.703	2396.1	2250.84	1587.46
P08607;Q3UW06;Q80SX2;E9PUZ8;F6QLW4	11	11	74.3109	0.0191024	0.0148347	11.2434	0.807544	4t1	serum	53006.4	C4b-binding protein OS=Mus musculus OX=10090 GN=C4bpa PE=1 SV=3	2573.18	2607.08	315.069	16930	16795.7	28060.4
P62631	11	2	59.5819	0.00153222	0.00252485	43.0145	0.999745	4t1	serum	50796.4	Elongation factor 1-alpha 2 OS=Mus musculus OX=10090 GN=Eef1a2 PE=1 SV=1	39.7544	51.4463	46.7307	1118.57	911.924	3902.56
O09061;Q6RI64;A0A338P7C0;A0A338P7F1	11	6	75.6465	0.0141736	0.0118111	36.9451	0.868058	4t1	serum	26600.3	Proteasome subunit beta type-1 OS=Mus musculus OX=10090 GN=Psmb1 PE=1 SV=1	404.728	443.949	415.791	17373.6	2251.44	27090.8
P28862;Q3UFJ0;Q922W6;G5E8A9;Q9EPL6	11	6	76.6366	0.00130252	0.00225647	290.717	0.999889	4t1	serum	54130.4	Stromelysin-1 OS=Mus musculus OX=10090 GN=Mmp3 PE=2 SV=2	5.96546	5.45289	8.71444	1968.08	3488.52	396.338
Q6P4T2;Q8BYH6	11	9	47.7725	0.0140544	0.0117626	119.509	0.869592	4t1	serum	246201	U5 small nuclear ribonucleoprotein 200 kDa helicase OS=Mus musculus OX=10090 GN=Snrnp200 PE=1 SV=1	9.21335	10.9363	66.1522	2839.19	332.474	7142.2
Q99KN1;A2AIS9;F7ANZ2;D6RDR8;F6Q4G2	10	9	59.798	0.00812513	0.00818789	33.7376	0.946996	4t1	serum	46729	Arrestin domain-containing protein 1 OS=Mus musculus OX=10090 GN=Arrdc1 PE=1 SV=2	71.5419	83.5892	73.2087	763.236	1063.84	5876.57
Q6ZQ06;B9EKT8	10	8	47.2128	5.31872e-05	0.000354072	249.389	1	4t1	serum	161254	Centrosomal protein of 162 kDa OS=Mus musculus OX=10090 GN=Cep162 PE=1 SV=2	448.158	616.357	455.041	157451	154363	67146.3
P09041	10	1	75.8635	0.00189694	0.00288502	130.262	0.999315	4t1	serum	45252.3	Phosphoglycerate kinase 2 OS=Mus musculus OX=10090 GN=Pgk2 PE=1 SV=4	0.359259	0.706452	0.166021	67.2161	78.692	14.54
P99026	10	8	79.3614	0.017551	0.0138121	8.96854	0.825907	4t1	serum	29230.2	Proteasome subunit beta type-4 OS=Mus musculus OX=10090 GN=Psmb4 PE=1 SV=1	271.177	306.885	532.144	3940.25	1054.25	4962.42
P14069;Q545I9	10	9	71.1296	0.000756795	0.00164128	25.1395	0.999996	4t1	serum	10107.7	Protein S100-A6 OS=Mus musculus OX=10090 GN=S100a6 PE=1 SV=3	420.433	511.438	324.54	6169.13	17437.3	7979.04
P68372;Q9CVR0;Q9D6F9;Q9DCR1;Q9ERD7;Q9CRT0	10	1	73.0586	0.00320746	0.00422013	9.26706	0.994994	4t1	serum	50287.4	Tubulin beta-4B chain OS=Mus musculus OX=10090 GN=Tubb4b PE=1 SV=1	77.0455	91.4405	115.935	1482.85	552.582	600.318
P99024;B2RSN3;Q7TMM9;Q9CWF2;Q99J49;A2AQ07;Q80ZV2;A0A1D5RM76;D5MR34	10	1	79.7441	0.000703255	0.0015838	8.7147	0.999998	4t1	serum	50127.2	Tubulin beta-5 chain OS=Mus musculus OX=10090 GN=Tubb5 PE=1 SV=1	471.185	600.965	765.613	5701.02	3651.87	6662.66
A8IP69;P61982	9	3	80.7489	0.0266396	0.0192685	54.9344	0.727764	4t1	serum	28473.7	14-3-3 protein gamma subtype OS=Mus musculus OX=10090 GN=Ywhag PE=1 SV=1	22.7243	11.169	13.92	2097.29	449.988	79.3141
Q3UAG2;Q91V28;Q9DCD0;Q91YT9	9	7	65.8774	0.00837712	0.00835121	11.5872	0.94382	4t1	serum	53759.6	6-phosphogluconate dehydrogenase_ decarboxylating OS=Mus musculus OX=10090 GN=Pgd PE=2 SV=1	142.061	144.445	33.6717	1843.92	938.479	927.576
Q9CWJ9;B0LAC5	9	8	52.7564	0.000515346	0.00127154	5.47533	1	4t1	serum	64730.7	Bifunctional purine biosynthesis protein PURH OS=Mus musculus OX=10090 GN=Atic PE=1 SV=2	1352.29	1347.71	1743.3	6929.79	6863.94	10534.8
Q9R0G6;Q8VI54;A1A557;A2VCQ0;A0A1D5RMB8	9	6	52.7716	0.0246147	0.0180676	9.8422	0.747705	4t1	serum	84965.5	Cartilage oligomeric matrix protein OS=Mus musculus OX=10090 GN=Comp PE=1 SV=2	85.205	103.208	102.131	956.67	1660.33	242.588
Q3U1J4;Q91YC8;Q3ULS8	9	8	52.6741	0.00543124	0.00617196	6.82614	0.977836	4t1	serum	128108	DNA damage-binding protein 1 OS=Mus musculus OX=10090 GN=Ddb1 PE=1 SV=2	80.0088	80.7453	122.013	754.974	855.551	319.684
Q9D952	9	6	44.3379	0.00817456	0.00819877	116.475	0.946375	4t1	serum	233495	Envoplakin OS=Mus musculus OX=10090 GN=Evpl PE=1 SV=3	14.4086	35.0798	0.679992	2643.34	2095.35	1104.66
Q8R1B4;Q66JU1;Q8BVX3;E9QAE1;M0QWV3;Q29SA9;Q3TL08;Q6NZK2;Q9CSD3;Q9CV26	9	8	52.0529	0.00224114	0.00317257	3070.19	0.998627	4t1	serum	106216	Eukaryotic translation initiation factor 3 subunit C OS=Mus musculus OX=10090 GN=Eif3c PE=1 SV=1	0	1.41094	0.808307	1186.76	198.088	5428.67
P60229;Q3UIG0;Q9CT23;Q6LCK2	9	7	47.2859	0.000822769	0.00168222	8.43128	0.999993	4t1	serum	52620.1	Eukaryotic translation initiation factor 3 subunit E OS=Mus musculus OX=10090 GN=Eif3e PE=1 SV=1	217.799	139.484	121.287	1667.47	1390.8	976.698
P62827;Q3ULW0;Q14AA6;A6H622	9	5	49.6905	0.0185254	0.0144546	7.96344	0.814296	4t1	serum	24594.2	GTP-binding nuclear protein Ran OS=Mus musculus OX=10090 GN=Ran PE=1 SV=3	319.078	387.303	116.058	1074.42	1588.64	3886.37
Q6R0H7;P63094;Z4YKV1;Q9WUC0;A2A610;A2AE31;P27601;Q3UE40;Q8BHK8;Q8C040;Q9D034;Q9JJ21	9	6	53.3043	0.0011553	0.00208148	2.51068	0.999943	4t1	serum	122589	Guanine nucleotide-binding protein G(s) subunit alpha isoforms XLas OS=Mus musculus OX=10090 GN=Gnas PE=1 SV=1	2211.81	2383.08	2182.94	6737.28	4661.83	5617.84
P15864;Q3U292;Q5SZA3;P43277;Q149Z9;I7HFT9;Q07133;P43275;Q3UXH2	9	6	54.0734	0.00481367	0.00561176	28.8748	0.983629	4t1	serum	21266.7	Histone H1.2 OS=Mus musculus OX=10090 GN=Hist1h1c PE=1 SV=2	1066.67	1114.98	930.088	12608.1	13031.2	64211.6
Q9JHR7;Q8CGB9;F6RPJ9	9	5	38.2523	0.00695375	0.00731381	11.7072	0.961248	4t1	serum	118514	Insulin-degrading enzyme OS=Mus musculus OX=10090 GN=Ide PE=1 SV=1	559.504	543.54	611.125	9345.64	8405.3	2317.22
Q3UCW0;Q3UK08;Q61187;A0A1B0GS09;A0A1B0GRX2;A0A1B0GS10;D3Z0S9	9	5	51.4471	0.0057638	0.00646097	8.54825	0.974462	4t1	serum	44294.8	MCG123182 OS=Mus musculus OX=10090 GN=Tsg101 PE=1 SV=1	88.4466	114.342	333.627	1365.32	1266.62	1953.48
Q61937;Q5SQB7;Q5U438;Q3U536;Q5BL09;Q5SQB0;Q5SQB5;Q9DAY9;Q8BSZ3;Q3UDA7	9	9	83.6916	0.000134644	0.000601001	13.1867	1	4t1	serum	32731.2	Nucleophosmin OS=Mus musculus OX=10090 GN=Npm1 PE=1 SV=1	860.021	894.942	642.579	8068.84	10242	13304.9
Q3U7Z6;Q9DBJ1;Q6NWV5;O70250;Q5NCI4	9	8	66.5499	0.0422378	0.0283567	Infinity	0.603785	4t1	serum	28946.1	Phosphoglycerate mutase OS=Mus musculus OX=10090 GN=Pgam1 PE=1 SV=1	0	0	0	4051.33	3518.63	4.17967
Q9R1P3;Q8BJX0	9	9	57.3222	1.00183e-05	0.000155115	16.9822	1	4t1	serum	23077.5	Proteasome subunit beta type-2 OS=Mus musculus OX=10090 GN=Psmb2 PE=1 SV=1	1387.38	1441.14	1603.07	21265.8	24734.7	29257.9
P27773;F6Q404	9	6	43.9097	0.0159607	0.0128375	10.3635	0.845405	4t1	serum	57134.7	Protein disulfide-isomerase A3 OS=Mus musculus OX=10090 GN=Pdia3 PE=1 SV=2	633.453	611.5	875.849	7683.63	12143.9	2151.4
Q9ESK9;B2RX00;F7CC56;Q8CHH8;E9PX56;Q6NZG0;F7CCJ3;A2AFX4;A2AFX6;P12672;Q4G0F8;Q80TB7;Q8K1S6	9	5	42.9737	0.0195821	0.0151124	36.3521	0.802002	4t1	serum	184403	RB1-inducible coiled-coil protein 1 OS=Mus musculus OX=10090 GN=Rb1cc1 PE=1 SV=3	64.6283	82.3805	27.0661	3750.16	2294.17	283.65
P68040	9	6	65.5156	0.00122635	0.00216231	13.4814	0.99992	4t1	serum	35533	Receptor of activated protein C kinase 1 OS=Mus musculus OX=10090 GN=Rack1 PE=1 SV=3	341.548	318.19	209.739	3356.16	2358.71	6006.91
Q5HZJ0;Q6PAJ6;B2X2E1;Q6PF88;Q7TMI8;Q80UU5;Q80Z69;Q9CTG2;Q8CJ74	9	7	40.9646	0.000769753	0.00165819	41.8613	0.999996	4t1	serum	160425	Ribonuclease 3 OS=Mus musculus OX=10090 GN=Drosha PE=1 SV=1	105.583	241.033	346.98	6137.7	10205.8	12691.3
Q921M3;B2RSV4	9	7	53.0116	0.00381152	0.00473798	126.171	0.991437	4t1	serum	136634	Splicing factor 3B subunit 3 OS=Mus musculus OX=10090 GN=Sf3b3 PE=1 SV=1	12.6966	4.18631	92.4575	5342.56	5434.41	3018.58
A1L2Z0;Q920F6;A0A0J9YU71;F7CTH4;Q80WT1	9	7	54.0022	0.00335303	0.0043263	4.41179	0.994224	4t1	serum	145768	Structural maintenance of chromosomes protein OS=Mus musculus OX=10090 GN=Smc1b PE=1 SV=1	5860.87	6055.13	5276.35	33314.1	26957.4	15577.4
Q02053;A0A1S6GWH5;B9EHN0	9	6	54.4478	0.0259625	0.0188337	6.70923	0.734316	4t1	serum	119007	Ubiquitin-like modifier-activating enzyme 1 OS=Mus musculus OX=10090 GN=Uba1 PE=1 SV=1	207.508	178.787	340.766	737.467	924.812	3215.74
O88342;Q3TE06;Q3TJY2;Q3U136;Q80ZI9;Q9DBM8;Q3TNK2;Q9DC08;A0A0J9YU05	9	7	47.1655	0.0131807	0.0112595	4.1748	0.880929	4t1	serum	67091.1	WD repeat-containing protein 1 OS=Mus musculus OX=10090 GN=Wdr1 PE=1 SV=3	369.984	340.335	210.461	941.861	863.925	2038.29
P14685;Q8BK46;Q3U5M8;Q3ULJ5;F7B7L8	8	5	41.9231	0.0159546	0.0128375	21.3865	0.84548	4t1	serum	60832.4	26S proteasome non-ATPase regulatory subunit 3 OS=Mus musculus OX=10090 GN=Psmd3 PE=1 SV=3	83.3385	104.471	43.8147	456.481	3703.31	793.844
Q6KAR6;Q8BIT7;Q8K0E2;A0A1Y7VKY4	8	5	36.4682	0.00739562	0.0076658	57.4886	0.955986	4t1	serum	87139.2	Exocyst complex component 3 OS=Mus musculus OX=10090 GN=Exoc3 PE=1 SV=2	1067.05	1160.14	331.182	18505.9	15726.7	112845
E0CZ42;B2RY59;B7ZWP0;H3BJZ3;H3BK72;H9H9T3;Q4VBD9;Q5NCX5;Q9CX96	8	7	35.1787	0.00172266	0.0027129	9.33007	0.999555	4t1	serum	210972	Fer-1-like 6 (C. elegans) OS=Mus musculus OX=10090 GN=Fer1l6 PE=1 SV=1	3077.77	3026.41	2650.58	18227.3	19417.9	44037.3
P17183;A0A0N4SUX5;D3Z6E4;Q3UJ20;Q545V3;Q922A0	8	3	62.9333	0.000712954	0.00159118	13.0916	0.999998	4t1	serum	47638.9	Gamma-enolase OS=Mus musculus OX=10090 GN=Eno2 PE=1 SV=2	367.971	346.719	177.453	3254.79	5110.48	3314.31
Q8CGK7;Q3TY78;Q66L47	8	1	48.7797	0.00247915	0.00346007	40.7398	0.997972	4t1	serum	44821.8	Guanine nucleotide-binding protein G(olf) subunit alpha OS=Mus musculus OX=10090 GN=Gnal PE=1 SV=1	56.0193	45.5754	13.3106	2319.81	1607.63	753.786
Q61316;Q3U2G2;Q571M2;Q99L75;Q8C6R3	8	6	38.6809	0.000144148	0.000618914	15.6577	1	4t1	serum	94931.2	Heat shock 70 kDa protein 4 OS=Mus musculus OX=10090 GN=Hspa4 PE=1 SV=1	64.4068	50.4812	68.3758	1044.21	1157.87	667.396
P47879;H3BLB7;Q8BSM9;H3BJT2	8	8	72.1154	0.0175626	0.0138121	8.19032	0.825767	4t1	serum	28947.5	Insulin-like growth factor-binding protein 4 OS=Mus musculus OX=10090 GN=Igfbp4 PE=1 SV=2	367.821	426.8	314.692	3287.37	4826.45	971.816
Q6NV59;Q8CET3	8	1	54.3754	0.0460352	0.0306569	11.8743	0.57986	4t1	serum	86810.9	Lysyl oxidase-like 4 OS=Mus musculus OX=10090 GN=Loxl4 PE=2 SV=1	17.6901	14.065	30.6115	324.025	376.001	40.5338
Q31152;Q8HWB2;Q95H92;Q0WXH7;A0A2Z4SXJ9;Q3UWA5;Q52PG7;A0A2Z4SXC7;A0A2Z4SYA7;A0A2Z4SZ33;E9PWT4;E9QJR9;Q0WXI6;Q31149;A0A218PH06;A0A286R3P5;A0A2Z4SXC3;A0A2Z4T2F8;B2RY37;L7N260;P03991;P14426;P14427;P14428;Q0WXI7;Q2XN57;Q31145;Q31151;Q31172;Q4KN81;Q4VCM3;Q61641;Q61643;Q7TN03;Q95457;Q9CZ20;A0A2Z4SX56;A0A2Z4SX65;A0A2Z4SX74;A0A2Z4SXC0;A0A2Z4SXD7;A0A2Z4SXE9;A0A2Z4SXG3;A0A2Z4SXG8;A0A2Z4SXG9;A0A2Z4SXH3;A0A2Z…	8	1	66.8165	0.00891644	0.00862844	17.6727	0.93693	4t1	serum	37206	MHC class I Q4 beta-2-microglobulin (Qb-1) (Fragment) OS=Mus musculus OX=10090 PE=3 SV=1	52.6499	56.3102	156.924	1171.32	2943.16	584.396
Q99MT2;A6H6D5;Q7TNA7;A0A087WQG8;A0A087WQN0;Q7TNA6;Q7TNA2;Q7TNA5	8	6	38.6187	0.000132617	0.000598307	11.2399	1	4t1	serum	108147	MutS protein homolog 4 OS=Mus musculus OX=10090 GN=Msh4 PE=2 SV=1	151.389	149.594	186.583	2059.16	2095.43	1325.58
Q9R0B9;E9Q718;Q3U055	8	6	46.0855	0.00179064	0.00277248	146.029	0.999469	4t1	serum	85115.8	Procollagen-lysine_2-oxoglutarate 5-dioxygenase 2 OS=Mus musculus OX=10090 GN=Plod2 PE=1 SV=2	46.66	45.9563	39.868	9190.62	8806.46	1349.54
Q8VDN2;Q3TXF9;Q3UCH8;Q8R3M4	8	4	41.9353	0.000364974	0.0010327	14.4194	1	4t1	serum	114294	Sodium/potassium-transporting ATPase subunit alpha-1 OS=Mus musculus OX=10090 GN=Atp1a1 PE=1 SV=1	169.871	124.417	106.353	2027.18	1283.87	2465.96
P17751;H7BXC3	8	8	59.5674	0.0459924	0.0306569	29.4037	0.580119	4t1	serum	32705.1	Triosephosphate isomerase OS=Mus musculus OX=10090 GN=Tpi1 PE=1 SV=4	106.511	136.01	182.15	7985.83	4161.52	339.578
O08810;A2AH85;G3UZ34;Q3TMY8;Q3U5Q3;Q543F1;Q6A0E3;Q7TMX4;G3UXK8	7	5	55.1126	0.0003268	0.000975405	123.844	1	4t1	serum	110330	116 kDa U5 small nuclear ribonucleoprotein component OS=Mus musculus OX=10090 GN=Eftud2 PE=1 SV=1	4.55853	4.84874	16.5788	1121.44	1256.55	840.236
Q3TI61;Q3TIP0;Q3TKV1;Q3TW71;Q3TWL6;Q3TXV1;Q3U9Y8;Q8VDM4;A0A338P6M5;Q80V77;Q99JX8	7	5	40.7394	0.0264728	0.0191758	110.342	0.729367	4t1	serum	101060	26S proteasome non-ATPase regulatory subunit 2 OS=Mus musculus OX=10090 GN=Psmd2 PE=2 SV=1	0	1.33671	9.22565	562.072	579.184	24.2164
A0A2C9F2D2;Q07076;Q3TJ49;Q8BP75;Q922A2;Q3UYL7;Q8CCV9;A0A286YCW4	7	4	39.4061	0.00173573	0.0027129	21.9488	0.999539	4t1	serum	52556	Annexin OS=Mus musculus OX=10090 GN=Anxa7 PE=1 SV=1	579.885	689.406	272.736	7424.07	18592.1	7829.4
F8WGL3;P18760;Q544Y7;Q9CX22;P45591;Q3UHW9	7	6	55.7951	0.000386409	0.00106956	8.29381	1	4t1	serum	25089.7	Cofilin-1 OS=Mus musculus OX=10090 GN=Cfl1 PE=1 SV=1	524.703	556.806	589.157	5487.92	5285.41	3082.86
P21460;Q3U5K7;Q9EPX9;A2APX3	7	7	62.0432	0.00599916	0.00663473	43.2893	0.971981	4t1	serum	15759	Cystatin-C OS=Mus musculus OX=10090 GN=Cst3 PE=1 SV=2	160.447	160.634	49.6916	6572.2	8116.88	1361.39
O08553;Q3TXY0;Q62188;Q6P1J1;D3YUS0;E9PWE8;Q3TAS8;Q3TT92;Q3TY94;Q71H75	7	5	50.5762	0.000559094	0.00135253	12.9099	1	4t1	serum	62676.9	Dihydropyrimidinase-related protein 2 OS=Mus musculus OX=10090 GN=Dpysl2 PE=1 SV=2	225.587	248.546	291.968	3851.78	1941.68	4096.82
Q61696;A1E2B8;P17879;Q3TAI8;Q3TU85	7	3	48.2534	0.00269522	0.00370939	387.698	0.997242	4t1	serum	70364.4	Heat shock 70 kDa protein 1A OS=Mus musculus OX=10090 GN=Hspa1a PE=1 SV=2	2.66846	2.33138	2.75223	244.022	225.307	2536.13
Q8R1M2;A0A0N4SV66;A0AUV1;A2AB79;A3KPD0;B2RVF0;C0HKE1;C0HKE2;C0HKE3;C0HKE4;C0HKE5;C0HKE6;C0HKE7;C0HKE8;C0HKE9;Q8BFU2;Q8CGP4;Q8CGP5;Q8CGP6;Q8CGP7;B2RWH3;P27661;Q149V4;Q64523;Q6GSS7;G3UWL7;Q64522	7	5	36.0097	9.53368e-05	0.00049204	119.186	1	4t1	serum	14045.5	Histone H2A.J OS=Mus musculus OX=10090 GN=H2afj PE=1 SV=1	127.486	127.317	269.044	16277.9	17508	28649.3
P14152;B1ATQ3;A0A0U1RPA0;A0A1L1SQ79;Q3UIL6;S4R190	7	5	50.209	0.00177864	0.00276254	12.1774	0.999485	4t1	serum	36682.3	Malate dehydrogenase_ cytoplasmic OS=Mus musculus OX=10090 GN=Mdh1 PE=1 SV=3	2795.32	2559.86	6209.32	55522.4	54820.3	30483.1
A0A1Y7VNC5;Q61043;A0A1Y7VJC3;Q3UR16	7	4	30.7724	0.00979277	0.00922425	10.6205	0.925536	4t1	serum	229896	Ninein OS=Mus musculus OX=10090 GN=Nin PE=1 SV=1	259.767	330.179	272.888	3611.34	4539.81	1012.58
Q3ULZ3;Q543K5;Q8BTJ1;Q99K85;Q3U6K9;Q99JU9;E9Q6P1	7	7	49.0711	0.0162386	0.0130188	3.48205	0.84195	4t1	serum	40730.8	Phosphoserine aminotransferase OS=Mus musculus OX=10090 GN=Psat1 PE=2 SV=1	865.149	690.715	701.714	2558.5	1442.85	3859.65
F6SEU4;A0A0A6YVS6;A0A0J9YUM2;A0A0J9YVH8;A0A140T8K9;A0A2R8VH83;A0A2R8VHH2;A0A2S1B6B8;A0A2S1B6F9;A0A338P799;J3QQ18;A0A0J9YUZ2;A0A0J9YUZ5;A0A0J9YV63	7	5	37.2811	0.0108735	0.00993991	120.361	0.911303	4t1	serum	149208	Ras/Rap GTPase-activating protein SynGAP OS=Mus musculus OX=10090 GN=Syngap1 PE=1 SV=2	144.624	159.901	127	25303.5	25129.3	1506.27
P11370	7	1	71.5835	0.00278576	0.00380231	32.6584	0.996897	4t1	serum	75822	Retrovirus-related Env polyprotein from Fv-4 locus OS=Mus musculus OX=10090 GN=Fv4 PE=1 SV=2	115.473	122.438	140.103	1421.82	3106.47	7817.03
Q3TXT7;Q3UXP2;Q9WTM5;A0A1B0GRW3;A0A1B0GSR4;A0A1B0GT54;A0A1B0GR89;A0A1B0GRT1	7	6	44.7459	0.0123132	0.0107978	8.55901	0.892297	4t1	serum	51283.7	RuvB-like helicase OS=Mus musculus OX=10090 GN=Ruvbl2 PE=1 SV=1	89.7989	114.949	80.8338	417.378	437.861	1589.06
A2AAY5;B9EJ37;Q3TDV5;Q571L4;Q8BY34	7	6	31.5943	0.000108167	0.000535928	47.4739	1	4t1	serum	101916	SH3 and PX domain-containing protein 2B OS=Mus musculus OX=10090 GN=Sh3pxd2b PE=1 SV=1	144.178	207.205	124.643	9872.6	4955.45	7770.76
A2AQ25;E9QAU4;B2RY09;D3Z781;B1AY49;B1AY50;Q3UFL8	7	7	37.8815	0.00336992	0.00433681	311.871	0.994131	4t1	serum	214007	Sickle tail protein OS=Mus musculus OX=10090 GN=Skt PE=1 SV=1	27.6993	37.1268	87.4033	2550.65	37213.4	7711.89
D3Z656;E9Q7S0;F7BQW7;Q8CHC4;D3Z1M7	7	4	31.1648	1.13235e-05	0.000170011	667.769	1	4t1	serum	177816	Synaptojanin-1 OS=Mus musculus OX=10090 GN=Synj1 PE=1 SV=1	277.431	369.435	551.315	303077	298363	198668
Q8QZY6	7	3	38.9156	0.00161529	0.00263262	14.6275	0.99967	4t1	serum	31358.2	Tetraspanin-14 OS=Mus musculus OX=10090 GN=Tspan14 PE=1 SV=1	162.869	158.767	102.285	1137.49	3296.67	1766.77
B2RY51;E9Q512	7	2	48.6741	0.0171546	0.0135992	26.2842	0.830704	4t1	serum	227016	Thyroid hormone receptor interactor 11 OS=Mus musculus OX=10090 GN=Trip11 PE=2 SV=1	66.1162	75.3527	379.244	6452.79	6270.1	963.614
Q3U9U3;Q3UMM1;Q922F4;Q9CUN8	7	1	46.7275	0.0100478	0.00936755	108.887	0.92219	4t1	serum	42553.8	Tubulin beta chain OS=Mus musculus OX=10090 GN=Tubb6 PE=2 SV=1	0.232502	0.247345	0.665798	37.8649	80.9192	5.96169
Q922F6	7	4	37.163	0.0344435	0.0239513	9.5955	0.659867	4t1	serum	57225	Uncharacterized protein (Fragment) OS=Mus musculus OX=10090 PE=2 SV=1	102.056	154.399	106.42	422.969	463.828	2595.17
Q3TWJ4;Q3ULF7;Q99JY9;Q3TGE1;Q3TGW0;A0A087WRA1;Q641P0;Q9ERF8;A0A087WP86;A0A087WQ14	7	6	42.8837	0.00257339	0.00357149	8.3722	0.997669	4t1	serum	47779.4	Uncharacterized protein OS=Mus musculus OX=10090 GN=Actr3 PE=2 SV=1	97.3575	81.4878	105.171	1290.37	594.33	493.143
P62281;A0A1B0GRR3;Q3UC02;Q9DB79;Q9D0P6;A0A1B0GSE8	6	6	23.0597	0.00809532	0.00818789	57.8104	0.947369	4t1	serum	18601.8	40S ribosomal protein S11 OS=Mus musculus OX=10090 GN=Rps11 PE=1 SV=3	12.8286	22.1454	7.73342	246.662	260.606	1961.67
Q0VEE0;Q61503;Q8C8G9	6	3	33.9599	9.82148e-05	0.000501668	17.5147	1	4t1	serum	64320.7	5' nucleotidase_ ecto OS=Mus musculus OX=10090 GN=Nt5e PE=1 SV=1	59.7921	40.1441	45.1789	857.821	643.152	1040.67
P97384;D3Z7U0	6	5	32.619	0.0122341	0.0107913	77.913	0.893339	4t1	serum	54421.6	Annexin A11 OS=Mus musculus OX=10090 GN=Anxa11 PE=1 SV=2	70.6954	64.3398	67.1159	874.389	1452.81	13423
O88879;G3XA09;Q5DU30	6	4	20.2472	3.62356e-06	8.47591e-05	5.64473	1	4t1	serum	143341	Apoptotic protease-activating factor 1 OS=Mus musculus OX=10090 GN=Apaf1 PE=1 SV=3	790.962	869.086	826.628	5059.26	4491.54	4485.81
Q61024;Q3TIA9;Q3TV20	6	5	30.131	0.00219625	0.0031269	22.934	0.998734	4t1	serum	64910.1	Asparagine synthetase [glutamine-hydrolyzing] OS=Mus musculus OX=10090 GN=Asns PE=1 SV=3	12.6901	26.1991	55.681	941.275	739.501	488.095
Q91XV3	6	6	31.8047	0.00129407	0.00224969	Infinity	0.999893	4t1	serum	22086.6	Brain acid soluble protein 1 OS=Mus musculus OX=10090 GN=Basp1 PE=1 SV=3	0	0	0	205.509	211.799	2720.75
O35887;Q3TUF3;Q3TL33;Q3TQD1;Q3UG11;Q6XLQ8;G3UWR0;G3UWV3;G3UY49;G3V004;G3UXA8;G3UXA3	6	5	54.2027	0.024021	0.0178433	74.0543	0.753753	4t1	serum	37177.8	Calumenin OS=Mus musculus OX=10090 GN=Calu PE=1 SV=1	32.3012	24.1241	63.7608	4807.48	3888.62	204.191
Q02248;Q3UZT7;E9Q6A9;F6QZ47;D3YUH4	6	5	31.3908	4.12458e-05	0.000304024	27.4515	1	4t1	serum	86098.1	Catenin beta-1 OS=Mus musculus OX=10090 GN=Ctnnb1 PE=1 SV=1	21.0379	16.2595	18.6749	430.443	677.777	428.301
O35054;Q3UM35	6	5	35.9735	0.00854936	0.00843802	213.125	0.941633	4t1	serum	22794.9	Claudin-4 OS=Mus musculus OX=10090 GN=Cldn4 PE=1 SV=1	0	0	26.1208	1221.66	803.251	3542.1
P08122;B2RQQ8	6	4	35.2899	0.00201558	0.00294015	10.7839	0.999111	4t1	serum	168523	Collagen alpha-2(IV) chain OS=Mus musculus OX=10090 GN=Col4a2 PE=1 SV=4	109.219	47.9952	50.5597	514.155	1046.27	680.19
O35598;E9PYF2	6	6	32.1927	0.017786	0.0139435	6.26351	0.823082	4t1	serum	86021.2	Disintegrin and metalloproteinase domain-containing protein 10 OS=Mus musculus OX=10090 GN=Adam10 PE=1 SV=2	321.253	319.219	68.0434	1215.61	1602.9	1619.29
P10630;A0A338P6X5;Q52KC1;Q8BTU6;E9Q561;P60843;Q3TGK7;Q3TLL6;Q3UXC2;Q4FZL1;Q5F2A7;Q3TFG3;Q3TSJ4;Q78WR5;Q3U8I0	6	5	42.1588	0.00474594	0.00557212	33.6296	0.984223	4t1	serum	46630.5	Eukaryotic initiation factor 4A-II OS=Mus musculus OX=10090 GN=Eif4a2 PE=1 SV=2	31.5304	50.2642	20.8612	1667.44	1467.76	317.069
F6XC15	6	2	35.87	0.00869671	0.00848208	12.2579	0.939751	4t1	serum	56619.2	Filamin-A (Fragment) OS=Mus musculus OX=10090 GN=Flna PE=1 SV=1	54.0278	56.7534	38.3179	1039.69	579.218	208.731
B2RXT5	6	1	35.7093	0.00111325	0.00203658	7.14385	0.999954	4t1	serum	38568	Glucose-6-phosphate isomerase OS=Mus musculus OX=10090 GN=Gpi1 PE=2 SV=1	165.559	151.146	93.9775	1302.82	831.306	799.724
F6QRE9	6	3	24.5086	0.00200184	0.00294015	39.0454	0.999136	4t1	serum	181330	Glutamate-rich 3 OS=Mus musculus OX=10090 GN=Erich3 PE=1 SV=3	16.4453	22.5305	10.7203	226.742	775.877	937.78
P43274	6	3	49.9897	0.00477308	0.00559074	39.5687	0.983986	4t1	serum	21977.3	Histone H1.4 OS=Mus musculus OX=10090 GN=Hist1h1e PE=1 SV=2	469.657	477.948	474.514	7748.31	6802.41	41720.7
P43276;Q1WWK3	6	5	28.3761	0.00330804	0.00427941	18.3492	0.994468	4t1	serum	22576.2	Histone H1.5 OS=Mus musculus OX=10090 GN=Hist1h1b PE=1 SV=2	827.952	863.228	941.623	6799.35	11637.7	29872.7
Q8R366;A0A0R4J117;G3UYZ1;D3Z4Q8	6	5	33.3129	0.000370082	0.0010327	137	1	4t1	serum	65638.3	Immunoglobulin superfamily member 8 OS=Mus musculus OX=10090 GN=Igsf8 PE=1 SV=2	19.6637	14.88	21.9151	1207.32	4780.64	1746.89
Q64345;Q4FJY6;Q5FW82;E9PV48;Q8BPC3;Q3UAB1	6	5	49.9487	6.34998e-05	0.000370138	108.902	1	4t1	serum	47964.2	Interferon-induced protein with tetratricopeptide repeats 3 OS=Mus musculus OX=10090 GN=Ifit3 PE=1 SV=1	835.805	853.058	1368.25	132445	131193	69287.9
P11679	6	2	70.4501	0.00847875	0.00838546	64.5038	0.942531	4t1	serum	54565.4	Keratin_ type II cytoskeletal 8 OS=Mus musculus OX=10090 GN=Krt8 PE=1 SV=4	2.00214	1.31938	2.46294	187.169	167.553	18.3973
Q01768;B0LAA8;E9PZF0;Q5NC82;Q8R4B4;Q5NC79	6	2	47.8414	2.68529e-05	0.000251031	110.718	1	4t1	serum	17477.2	Nucleoside diphosphate kinase B OS=Mus musculus OX=10090 GN=Nme2 PE=1 SV=1	53.9817	51.3693	32.7588	5417.13	3741.46	6132.7
P24369;Q9DCY1	6	3	45.328	0.00985423	0.00926453	29.6145	0.924731	4t1	serum	23713.5	Peptidyl-prolyl cis-trans isomerase B OS=Mus musculus OX=10090 GN=Ppib PE=1 SV=2	25.75	21.3927	33.1358	1765.06	408.224	204.125
Q61656;A1L333;Q3UXW3;Q3V0Z8;Q5U222;Q8BTS0;S4R1I6;Q3TU25;Q3U741;Q501J6;B7ZWF1;B9EIA2;B9EKE9;P16381;Q3TQX5;Q3U484;Q62095;Q62167;Q9CSD9	6	6	31.4365	0.00696746	0.00731381	26.1182	0.961088	4t1	serum	69803.6	Probable ATP-dependent RNA helicase DDX5 OS=Mus musculus OX=10090 GN=Ddx5 PE=1 SV=2	123.592	104.753	102.277	6321.91	1068.42	1244.92
P28063;A0A068BIT8;G3UZW8	6	6	33.7528	0.000258018	0.000830119	8.33082	1	4t1	serum	30545.4	Proteasome subunit beta type-8 OS=Mus musculus OX=10090 GN=Psmb8 PE=1 SV=2	925.606	1105.44	1029.16	7465.76	6643.77	11384.4
Q3TIY6;Q3UC72;Q3UPA3;Q3UUX9;Q61598;A0A1Y7VL99;Q9CZ18;A0A1Y7VLG4;B7FAU8;P50396	6	5	38.2565	1.20319e-05	0.000175335	39.4528	1	4t1	serum	51121.5	Rab GDP dissociation inhibitor OS=Mus musculus OX=10090 GN=Gdi2 PE=2 SV=1	13.5998	15.1645	20.9266	592.162	707.228	661.057
Q5DTW7;A0A087WP74;B2KFD2;A0A087WP47;E0CYA3;P54754;Q8CFR7	6	3	36.2096	0.0218583	0.016585	4.34744	0.776581	4t1	serum	171041	Retroelement silencing factor 1 OS=Mus musculus OX=10090 GN=Resf1 PE=1 SV=2	297.523	363.281	1269.97	3187.25	2822.96	2383.71
P60122;Q3U1C2;Q3UJN2;D3YW60	6	6	36.3466	0.00065058	0.00149925	17.8319	0.999999	4t1	serum	50556.2	RuvB-like 1 OS=Mus musculus OX=10090 GN=Ruvbl1 PE=1 SV=1	86.5172	54.8953	44.952	1574.03	1029.93	719.279
Q99JR5;H3BJ97;Q4FJX7;H3BKM8	6	6	44.101	6.15053e-05	0.000370138	28.6287	1	4t1	serum	54033.3	Tubulointerstitial nephritis antigen-like OS=Mus musculus OX=10090 GN=Tinagl1 PE=1 SV=1	220.93	168.124	311.671	6928.35	5789.86	7342.67
Q8C2F9;Q8K0J1	6	5	33.7337	0.038	0.0258621	13.3301	0.633005	4t1	serum	145506	Uncharacterized protein (Fragment) OS=Mus musculus OX=10090 GN=Igf2r PE=2 SV=1	218.302	155.492	770.354	2897.42	11107.2	1246.98
Q3U454	6	5	34.663	0.0141617	0.0118111	16.1342	0.868211	4t1	serum	166274	Uncharacterized protein (Fragment) OS=Mus musculus OX=10090 GN=Lrp1 PE=2 SV=1	56.492	74.0588	32.3602	1220.49	1190.97	216.98
B1AT36;Q3U8F5;Q9D8W5;Q3TRH2	5	4	26.411	6.64376e-05	0.000378361	199.461	1	4t1	serum	50968.9	26S proteasome non-ATPase regulatory subunit 12 OS=Mus musculus OX=10090 GN=Psmd12 PE=1 SV=1	8.4338	3.11021	4.94328	833.156	1231	1224.42
P62242;Q497E9;Q5M9L9;Q3UA25;Q3UJU6;Q9CQW4;Q9CRJ5	5	4	32.0391	0.00153388	0.00252485	22.5321	0.999743	4t1	serum	24490.3	40S ribosomal protein S8 OS=Mus musculus OX=10090 GN=Rps8 PE=1 SV=2	47.8038	81.162	86.1242	1022.65	991.319	2832.45
P14206;B2CY77;A0A1L1SRW0;A0A1L1SUK3	5	5	32.3986	0.0122664	0.010795	7.93916	0.892913	4t1	serum	32952.2	40S ribosomal protein SA OS=Mus musculus OX=10090 GN=Rpsa PE=1 SV=4	493.075	480.582	490.503	4967.83	5287.75	1368.61
P61161;Q5SW83;Q8BMA4	5	4	32.5078	0.000315243	0.000958227	100.94	1	4t1	serum	45046	Actin-related protein 2 OS=Mus musculus OX=10090 GN=Actr2 PE=1 SV=1	15.6666	7.575	14.1015	1234.07	629.908	1905.45
Q922M3;F8WGQ9	5	2	23.2394	0.000609974	0.00145298	30.925	0.999999	4t1	serum	36100.7	BTB/POZ domain-containing adapter for CUL3-mediated RhoA degradation protein 3 OS=Mus musculus OX=10090 GN=Kctd10 PE=1 SV=1	1746.67	2092.07	2139.82	39514.8	38957.8	106415
F7CB97	5	3	27.1888	0.0192653	0.0149378	733.989	0.805655	4t1	serum	136742	CAP-Gly domain-containing linker protein 1 (Fragment) OS=Mus musculus OX=10090 GN=Clip1 PE=1 SV=1	7.01043	9.69756	6.08294	8054.24	8569.57	104.481
P35762;Q3UWG5;A0A140LJL0	5	4	36.3861	4.10992e-05	0.000304024	275.456	1	4t1	serum	26498.9	CD81 antigen OS=Mus musculus OX=10090 GN=Cd81 PE=1 SV=2	19.3934	21.8978	26.2615	5473.93	3700.37	9433.51
P40237;Q3UII2;A2AIJ1;A2AIJ2	5	5	45.9614	0.0363983	0.0250472	7.45361	0.64482	4t1	serum	30312.9	CD82 antigen OS=Mus musculus OX=10090 GN=Cd82 PE=1 SV=1	336.711	315.844	394.852	3855.46	3295.39	656.119
P40240	5	5	40.5132	0.000679656	0.00153764	13.5572	0.999998	4t1	serum	25828.3	CD9 antigen OS=Mus musculus OX=10090 GN=Cd9 PE=1 SV=2	874.115	843.126	455.248	6767.47	10587.3	12098.1
Q3TIP8;Q542F1;Q9Z1Q5	5	5	31.6564	0.00163366	0.00263654	38.4697	0.999652	4t1	serum	27414.1	Chloride intracellular channel protein OS=Mus musculus OX=10090 GN=Clic1 PE=2 SV=1	41.9288	50.613	136.298	4698.56	2565.14	1539.69
Q03311;Q499C7	5	4	28.2658	0.000501371	0.00126529	10.6939	1	4t1	serum	68975.6	Cholinesterase OS=Mus musculus OX=10090 GN=Bche PE=1 SV=2	1205.18	1249.81	2290.07	18294.7	18892.8	13555.8
F6QNN0;J3QNE4	5	2	27.8719	0.00102101	0.00195317	8.99434	0.999972	4t1	serum	175956	Coiled-coil domain-containing 180 (Fragment) OS=Mus musculus OX=10090 GN=Ccdc180 PE=4 SV=1	1061.75	1420.01	1311.94	13684.1	13693.8	6743.83
P29268;H3BJW0;H3BK14	5	5	29.8588	0.00131435	0.00225849	828.61	0.999883	4t1	serum	40048.2	Connective tissue growth factor OS=Mus musculus OX=10090 GN=Ctgf PE=2 SV=3	0	0	2.03758	705.579	857.069	125.715
Q9QZD4;F7A043	5	4	28.7598	0.0274504	0.0197684	15.3602	0.720067	4t1	serum	104717	DNA repair endonuclease XPF OS=Mus musculus OX=10090 GN=Ercc4 PE=1 SV=3	235.222	222.639	159.975	4818.3	4116.03	555.737
B2RUM0;B7ZC91;H3BLP9;Q5SUS0;H3BK87	5	3	26.2183	0.00123202	0.00216461	8.68731	0.999918	4t1	serum	118094	Fbxw10 protein OS=Mus musculus OX=10090 GN=Fbxw10 PE=2 SV=1	289.177	302.261	392.69	2685.11	4089.94	1774.38
P08752;A0A0A6YWA9;A2AE32;A2AE33;B2RSH2;B2RVZ3;P20612;P50149;Q3TJH1;Q3V3I2;Q9D7B3;F6QPU5;Q8BSY7	5	3	34.7852	0.00110951	0.00203658	26.7347	0.999955	4t1	serum	41059.3	Guanine nucleotide-binding protein G(i) subunit alpha-2 OS=Mus musculus OX=10090 GN=Gnai2 PE=1 SV=5	68.0278	46.2683	43.2816	2388.74	715.381	1108.67
Q3UFZ8;Q3UHC4;Q61771;Q80U27;Q8BNH4	5	2	33.1164	0.00210713	0.00303489	73.1411	0.99893	4t1	serum	85461.6	Kinesin-like protein OS=Mus musculus OX=10090 GN=Kif3b PE=2 SV=1	9.63754	9.8821	11.5448	1000.94	1081.95	189.201
D3YU22;Q3UH68;D3Z589	5	3	29.0372	9.50117e-06	0.000151854	223.14	1	4t1	serum	120480	LIM and calponin homology domains-containing protein 1 OS=Mus musculus OX=10090 GN=Limch1 PE=1 SV=1	73.2776	56.7064	91.6935	13749.1	14645.9	21070.3
E9Q286	5	3	32.7424	0.0259153	0.0188271	41.2778	0.734777	4t1	serum	245105	Little elongation complex subunit 1 OS=Mus musculus OX=10090 GN=Ice1 PE=1 SV=1	2621.97	2917.07	1652.57	49515.7	235980	11358.7
P25785;Q6PI17;Q8BSJ3;B1AQJ3;Q6GXA8	5	5	41.6975	0.0109309	0.00997399	300.068	0.910544	4t1	serum	25012.6	Metalloproteinase inhibitor 2 OS=Mus musculus OX=10090 GN=Timp2 PE=1 SV=2	6.19954	5.52615	3.47837	3382.86	1092.78	86.618
B9EHV1;Q9QY06	5	5	25.9332	0.000832974	0.00168484	32.5805	0.999993	4t1	serum	224069	Myosin IXb OS=Mus musculus OX=10090 GN=Myo9b PE=2 SV=1	231.673	269.831	158.607	6247.09	3585.66	11674
A2AEG2;Q80Z25	5	2	30.4065	0.00663436	0.00708421	41.205	0.964946	4t1	serum	118089	Oral-facial-digital syndrome 1 gene homolog (Human) OS=Mus musculus OX=10090 GN=Ofd1 PE=1 SV=1	385.437	200.248	26.2379	8530.79	9073	7610.48
D3Z0Y2;O08709;Q53ZU7;Q6A0D0;Q6GT24;Q8BPD3	5	4	33.3462	0.046622	0.0309645	34.9297	0.576335	4t1	serum	22608.3	Peroxiredoxin-6 OS=Mus musculus OX=10090 GN=Prdx6 PE=1 SV=1	18.7561	15.5369	8.52156	946.01	514.021	35.4702
P97298	5	4	21.6166	0.00624015	0.00675057	44.7856	0.969366	4t1	serum	46291.2	Pigment epithelium-derived factor OS=Mus musculus OX=10090 GN=Serpinf1 PE=1 SV=2	75.9536	57.9839	43.6793	4103.27	3318.57	532.842
O35286;Q3UKJ6;Q3TFE5;Q497W9;A0A0G2JG10;Q3UDX4;A0A0G2JGQ5	5	3	24.1564	0.00217288	0.00310253	81.5507	0.998788	4t1	serum	91805.5	Pre-mRNA-splicing factor ATP-dependent RNA helicase DHX15 OS=Mus musculus OX=10090 GN=Dhx15 PE=1 SV=2	12.4347	17.455	8.75959	380.309	2261.39	510.173
A2BE93;Q3T9S3;Q5U445;Q9EQU5;A2BE92;Q9CRT3	5	5	35.3784	0.00375371	0.00469652	6.22106	0.991818	4t1	serum	24923.7	Protein SET (Fragment) OS=Mus musculus OX=10090 GN=Set PE=1 SV=1	498.843	480.667	813.477	3063.49	5602.62	2488.17
Q52L50;Q99JI6;A0A0G2JDL9;A0A0G2JE52;C5H0E8;P62835;Q3U7U8;Q3V3W9;C5H0E9;A0A0G2JED9;Q8BP17	5	3	32.2323	0.000233958	0.000798879	4.40252	1	4t1	serum	21052.9	RAS related protein 1b OS=Mus musculus OX=10090 GN=Rap1b PE=1 SV=1	241.721	219.857	319.005	1089.12	1242.64	1104.78
Q3TPC5;Q3TT94;Q571J7;Q6P1F6;Q9CWU3;Q7TPQ7;Q8BG02	5	4	29.5843	0.0246047	0.0180676	40.2268	0.747806	4t1	serum	47110.6	Serine/threonine-protein phosphatase 2A 55 kDa regulatory subunit B (Fragment) OS=Mus musculus OX=10090 GN=Ppp2r2a PE=2 SV=1	124.12	90.3634	76.715	5721.21	5608.56	384.175
G3X9J0	5	5	20.4005	0.000126513	0.000585817	5234.95	1	4t1	serum	196375	Signal-induced proliferation-associated 1-like protein 3 OS=Mus musculus OX=10090 GN=Sipa1l3 PE=1 SV=1	4.43728	1.18166	1.79409	6717.3	6453.33	25636.2
Q93092;A0A1B0GR11	5	2	26.0138	0.000821794	0.00168222	67.4456	0.999993	4t1	serum	37558.1	Transaldolase OS=Mus musculus OX=10090 GN=Taldo1 PE=1 SV=2	25.7655	5.21627	13.7058	1273.05	775.846	965.089
Q3TNN6;Q3UJ44;Q99LB4;P24452;D3YTL5;D3YU77;D3YZN3	5	5	31.5393	0.00131552	0.00225849	9.72274	0.999883	4t1	serum	39000	Uncharacterized protein OS=Mus musculus OX=10090 GN=Capg PE=2 SV=1	77.681	103.024	144.243	1483.23	698.305	977.851
P21271;G3X9Y9;G5E8G6	5	3	17.4702	0.000358181	0.00101992	51.7333	1	4t1	serum	212224	Unconventional myosin-Vb OS=Mus musculus OX=10090 GN=Myo5b PE=1 SV=2	72.7101	84.4644	221.609	6485.43	5472.57	7637.71
Q9D1C8;A0A2R8VKS6;Q8BMZ7	5	3	28.955	0.00254694	0.0035447	4.99279	0.997756	4t1	serum	25737.4	Vacuolar protein sorting-associated protein 28 homolog OS=Mus musculus OX=10090 GN=Vps28 PE=1 SV=1	247.047	256.847	376.438	1105.04	1223.16	2067.12
Q3TJ43;Q3TRJ1;Q3UQJ1;Q9EQH3;Q3TKU6;Q3TUV7	5	3	31.5693	0.000823397	0.00168222	388.673	0.999993	4t1	serum	92488.5	Vacuolar protein sorting-associated protein 35 OS=Mus musculus OX=10090 GN=Vps35 PE=2 SV=1	0	0	1.25192	298.293	127.458	60.836
O88466;R4GML0;E9Q7S1	5	4	12.4586	4.39938e-07	2.72466e-05	Infinity	1	4t1	serum	210961	Zinc finger protein 106 OS=Mus musculus OX=10090 GN=Znf106 PE=1 SV=3	0	0	0	1337.77	2108.97	1820.36
P62754;Q3TL53;Q5BLK1;Q8BT09	4	3	19.0399	0.00816245	0.00819877	20.2286	0.946528	4t1	serum	28851.8	40S ribosomal protein S6 OS=Mus musculus OX=10090 GN=Rps6 PE=1 SV=1	147.441	156.201	67.2927	4463.82	763.28	2276.4
A0A2Y9CZM3;Q6AXC6	4	3	22.8132	0.0324115	0.0228756	7.54988	0.676287	4t1	serum	99926	ATP-dependent DNA helicase DDX11 OS=Mus musculus OX=10090 GN=Ddx11 PE=1 SV=1	274.49	202.644	621.219	5512.85	1693.45	1086.13
O54962	4	2	25.2064	0.00414226	0.00503122	12.521	0.989105	4t1	serum	10330.7	Barrier-to-autointegration factor OS=Mus musculus OX=10090 GN=Banf1 PE=1 SV=1	249.364	215.335	167.282	1473.47	1581.12	4858.45
Q3UH70;Q9ESU6;B0V2V8;B2RSE4;B0V2V6;Q3SYK2;Q3U3Z2;Q63ZX2	4	2	24.0588	0.00578915	0.00647148	18.6078	0.974198	4t1	serum	156565	Bromodomain-containing protein 4 OS=Mus musculus OX=10090 GN=Brd4 PE=1 SV=1	90.2209	103.87	118.769	3915.2	763.722	1142.71
A2AUM9	4	3	20.0156	0.0126487	0.011014	173.051	0.88789	4t1	serum	198701	Centrosomal protein of 152 kDa OS=Mus musculus OX=10090 GN=Cep152 PE=1 SV=1	19.677	19.091	14.6948	2922.62	6126	203.163
B1AR17;E9Q614;F7C528	4	2	21.1014	0.00310381	0.00412284	34.9545	0.995507	4t1	serum	234343	Chromodomain helicase DNA-binding protein 3 OS=Mus musculus OX=10090 GN=Chd3 PE=1 SV=1	299.985	192.902	147.309	10152	9929.66	2296.13
E9PVB3	4	2	20.4014	0.00810508	0.00818789	3.30277	0.947247	4t1	serum	97692.8	Coiled-coil domain-containing protein 175 OS=Mus musculus OX=10090 GN=Ccdc175 PE=4 SV=1	5155.97	5749.94	5084.63	22760.9	19405	10647.2
E9PV12;G3X914;Q2M4H5;Q9D5V5;Q05CY9;Q78GU9	4	3	25.1809	0.00588759	0.00653342	5.92431	0.973166	4t1	serum	96364.3	Cullin-5 OS=Mus musculus OX=10090 GN=Cul5 PE=1 SV=1	87.5853	164.294	100.702	715.296	395.116	978.389
Q3TML6;Q3UDF8;Q3UIJ2;Q9Z0N1;A2AAW9;Q9CRE9;Q9D791;Q9Z0N2;Q3U5H6;Q6NY07	4	3	20.9037	0.000780484	0.00166099	5.17316	0.999995	4t1	serum	51635.8	Eukaryotic translation initiation factor 2_ subunit 3_ structural gene X-linked OS=Mus musculus OX=10090 GN=Eif2s3x PE=1 SV=1	40.1816	68.0429	48.3202	265.037	316.255	228.538
J3JS91	4	1	24.5475	0.00895649	0.00864933	263.718	0.936414	4t1	serum	29700	Filamin_ alpha (Fragment) OS=Mus musculus OX=10090 GN=Flna PE=1 SV=1	4.94853	5.56202	6.1595	2197.2	2102.2	96.7936
Q20BD0;Q3TMZ8;Q544Z3;Q80XR6;Q99020;Q9D6G1;E9Q5B6;G3X9W0;G5E8G0;Q8CIR3	4	2	25.958	0.00113246	0.00205529	13.3959	0.999949	4t1	serum	36324.9	Heterogeneous nuclear ribonucleoprotein A/B OS=Mus musculus OX=10090 GN=Hnrnpab PE=1 SV=1	55.6702	68.5391	70.8254	1122.96	1040.23	449.478
P10922;Q3U4Y0;Q8C1Y3	4	3	15.1813	0.00772341	0.00793235	88.8373	0.951988	4t1	serum	20860.9	Histone H1.0 OS=Mus musculus OX=10090 GN=H1f0 PE=2 SV=4	77.724	2.68626	39.1755	2544.33	3227.45	4851.9
Q8VD75;Q8C303	4	3	20.0935	0.0293884	0.0210417	17.2303	0.702306	4t1	serum	116172	Huntingtin-interacting protein 1 OS=Mus musculus OX=10090 GN=Hip1 PE=1 SV=2	64.7821	94.143	37.6379	1346.23	187.086	1853.52
Q7TNC6;E9PX64	4	3	23.0946	0.0165019	0.0131872	142.776	0.838696	4t1	serum	228249	Kinesin-like protein KIF26B OS=Mus musculus OX=10090 GN=Kif26b PE=1 SV=3	5.92871	17.9255	0	619.242	2599.77	186.781
E9PVB6;P53668;Q3TA53;Q3UR47;F6PZ73;Q3TDI9	4	3	23.4726	0.00428388	0.00515171	79.5398	0.98803	4t1	serum	73193.1	LIM domain kinase 1 OS=Mus musculus OX=10090 GN=Limk1 PE=1 SV=1	14.9356	14.5769	22.1671	483.721	3214.17	412.696
Q6ZQ54;A0A087WPX3;A0A087WR56;E9PW06;E9Q171	4	3	20.7717	4.08059e-06	8.47591e-05	34.9165	1	4t1	serum	141409	MKIAA0756 protein (Fragment) OS=Mus musculus OX=10090 GN=Nfasc PE=2 SV=1	6237.09	6320.12	8492.44	250276	248709	235996
F8VQG7;A0A0J9YUP5;Q69ZK1	4	3	17.1009	0.00011854	0.000567756	58.2743	1	4t1	serum	185955	NEDD4-binding protein 2 OS=Mus musculus OX=10090 GN=N4bp2 PE=1 SV=1	140.081	144.805	115.752	4409.95	10455	8481.93
O35375;Q3U5I8;Q8QZY7;Q3URT2;Q8BPZ0;Q8K2T3	4	4	20.663	0.0155228	0.0126496	18.3195	0.850887	4t1	serum	106000	Neuropilin-2 OS=Mus musculus OX=10090 GN=Nrp2 PE=1 SV=2	14.6936	34.1435	51.3184	855.079	830.921	148.795
P15532;Q5NC80;Q5NC81	4	1	39.8152	2.67736e-05	0.000251031	110.718	1	4t1	serum	17321.9	Nucleoside diphosphate kinase A OS=Mus musculus OX=10090 GN=Nme1 PE=1 SV=1	20.8172	19.8097	12.6329	2089.03	1442.83	2364.98
P60335;A0A2R8VHG2;A0A2R8VHI3;A0A2R8VHN3;A0A2R8VHP9;A0A2R8VHY9;A0A2R8VHZ0;A0A2R8VI12;A0A2R8VI25;A0A2R8VI71;A0A2R8VI73;A0A2R8VJY1;A0A2R8VKF0;A0A2R8VKN0;A0A2R8W6L5;B2M1R7;E9Q7D8;P57722;Q3TF69;Q3TT81;Q61990;Q8CFQ6	4	4	25.9647	0.0128753	0.011172	13.9713	0.884919	4t1	serum	38011.1	Poly(rC)-binding protein 1 OS=Mus musculus OX=10090 GN=Pcbp1 PE=1 SV=1	54.7832	47.3003	44.6079	756.374	1113.86	179.242
Q62029;Q792Y0	4	1	25.0574	0.00875858	0.00852549	738.974	0.938958	4t1	serum	69517.5	Polyadenylate-binding protein OS=Mus musculus OX=10090 GN=Pabpc2 PE=1 SV=1	0	0	0.196011	34.5398	104.24	6.06703
Q8C419	4	2	19.6341	0.0438244	0.0292633	57.7632	0.593545	4t1	serum	135909	Probable G-protein coupled receptor 158 OS=Mus musculus OX=10090 GN=Gpr158 PE=1 SV=2	215.099	250.385	359.204	42024.4	1121.24	4490.97
A0A140T8V5;P17918;Q542J9;Q91ZH2;Q9CZD6	4	3	21.5941	0.0048608	0.00562698	16.8496	0.983211	4t1	serum	29127.1	Proliferating cell nuclear antigen OS=Mus musculus OX=10090 GN=Pcna-ps2 PE=3 SV=1	87.1183	96.7574	75.0517	1457.96	2404.02	500.836
P50580;Q05BN2;Q3TGU7;Q3UMW2	4	2	21.4417	9.39173e-05	0.000489816	1224.31	1	4t1	serum	44041.1	Proliferation-associated protein 2G4 OS=Mus musculus OX=10090 GN=Pa2g4 PE=1 SV=3	1.558	0	0	652.657	501.524	753.295
Q9QZ67;Q3TAP1;Q3TZJ9;Q80WV2;Q8R1N9;Q78S82	4	4	16.7734	0.00859938	0.00845483	9.23288	0.940995	4t1	serum	66407.6	Protein phosphatase 1D OS=Mus musculus OX=10090 GN=Ppm1d PE=2 SV=2	612.336	570.828	424.057	7269.15	5705.15	1864.98
P07091;A0A0G2JGD2;Q545V2	4	4	29.8356	0.0405274	0.0274314	15.2508	0.615238	4t1	serum	11949.6	Protein S100-A4 OS=Mus musculus OX=10090 GN=S100a4 PE=1 SV=1	65.7382	40.5933	87.121	1324.87	1482.09	143.347
A2ALV5;Q3UXC4;Q9JKR6	4	4	18.8068	0.0129558	0.0111829	10.1607	0.883866	4t1	serum	170574	Protein shortage in chiasmata 1 ortholog OS=Mus musculus OX=10090 GN=Shoc1 PE=2 SV=1	131.845	125.881	258.426	3108.02	1493.21	643.214
Q8C4A5	4	1	14.6436	0.000391022	0.00107632	7.62708	1	4t1	serum	246411	Putative Polycomb group protein ASXL3 OS=Mus musculus OX=10090 GN=Asxl3 PE=2 SV=3	159.131	127.972	97.228	979.836	1173.38	778.107
Q8BZ36;B2RWX4	4	3	28.0713	0.013487	0.0114423	49.4258	0.876939	4t1	serum	90949.4	RAD50-interacting protein 1 OS=Mus musculus OX=10090 GN=Rint1 PE=1 SV=2	705.823	724.843	523.912	40925.1	51633.7	4047.77
E9PW37;D3YUS5;Q0VAV5	4	3	22.7383	0.0335927	0.0235417	Infinity	0.666642	4t1	serum	146013	RAS protein activator-like 2 OS=Mus musculus OX=10090 GN=Rasal2 PE=1 SV=1	0	0	0	1438.86	400.454	4.25545
K7Q7T7;P63001;Q05144;Q3TLP8;Q8BPG5;Q9D859;A0A2R8VHH0;P60764;Q14A12;Q8C4N8;A2AC13;Q8QZS2;A0A1B0GSL4;A0A2R8VH29;B2KKU6;D3YX61;D3Z3L1;F2Z463;G3UZM2;P84096;Q3TZU6;Q3UDZ1;Q7TMY0;Q8CEV8;Q8R527;Q9ER71	4	2	30.2824	0.00128061	0.00223414	10.807	0.999898	4t1	serum	21849.3	RAS-related C3 botulinum substrate 1 OS=Mus musculus OX=10090 GN=Rac1 PE=1 SV=1	244.919	235.891	441.212	4576.46	2181.71	3206.11
P51150;Q4FJQ0;A0A0N4SVG9;A0A0N4SVR6	4	4	26.34	0.00122459	0.00216231	37.4244	0.99992	4t1	serum	23774.9	Ras-related protein Rab-7a OS=Mus musculus OX=10090 GN=Rab7a PE=1 SV=2	35.0178	21.2057	83.413	1870.77	2274.56	1080.47
A0A1W2P7Y1;B2RRF0;P35822	4	3	18.1692	0.000806326	0.00168088	155.493	0.999994	4t1	serum	168008	Receptor-type tyrosine-protein phosphatase kappa OS=Mus musculus OX=10090 GN=Ptprk PE=1 SV=1	19.0276	26.2493	27.2548	5108.27	5096.41	1073.46
B0V2N1;A0A286YDF6;Q3UNN3	4	2	20.1437	9.92808e-05	0.000501938	1205.12	1	4t1	serum	213102	Receptor-type tyrosine-protein phosphatase S OS=Mus musculus OX=10090 GN=Ptprs PE=1 SV=1	3.44844	12.8433	2.83058	7349.08	8545.44	7150.19
E9Q1G8;E9Q9F5;O55131;Q3UNN1;Q5DTS3;Q8C2A3;A0A0R4J233;A0A1W2P6J7;Q8C650	4	3	21.2712	6.31177e-05	0.000370138	129.409	1	4t1	serum	50991.3	Septin-7 OS=Mus musculus OX=10090 GN=Sept7 PE=1 SV=2	3.28785	3.1734	1.32368	379.826	344.846	282.765
Q76MZ3;Q8C2E1;Q7TMX2;G3UWL2	4	3	24.1344	0.00189099	0.00288502	25.4995	0.999324	4t1	serum	66121.1	Serine/threonine-protein phosphatase 2A 65 kDa regulatory subunit A alpha isoform OS=Mus musculus OX=10090 GN=Ppp2r1a PE=1 SV=3	104.951	68.0726	27.4051	1218.76	1358.97	2533.1
Q60854;F8WIV2;Q3U3L3;Q4FJQ6;E9PYY0;E9Q0P9;E9Q108;E9Q3Y1;E9Q6X2;K7E6F1;Q8BZR2;E9PZQ9;E9Q4R2	4	3	24.7497	0.00589437	0.00653342	13.4501	0.973095	4t1	serum	42941.2	Serpin B6 OS=Mus musculus OX=10090 GN=Serpinb6 PE=1 SV=1	29.9117	21.3784	56.4692	869.711	329.743	249.917
O35988;Q3U5S6;Q3UKZ1	4	4	26.0881	5.23001e-05	0.000354072	1343.51	1	4t1	serum	21539.5	Syndecan-4 OS=Mus musculus OX=10090 GN=Sdc4 PE=1 SV=1	3.09937	1.44604	4.60553	4834.19	5051.18	2409
D3Z079;D3Z2Q2;Q8K400;F6WXQ4	4	4	16.9568	0.00107361	0.00203027	88.029	0.999963	4t1	serum	125199	Syntaxin-binding protein 5 OS=Mus musculus OX=10090 GN=Stxbp5 PE=1 SV=1	5.83525	5.09357	23.7811	958.37	1484.38	612.729
Q8BJU2;A0A0J9YTS4;D3YXN7	4	4	24.0797	0.000149405	0.000623305	306.596	1	4t1	serum	27536.2	Tetraspanin-9 OS=Mus musculus OX=10090 GN=Tspan9 PE=1 SV=1	27.3369	15.6918	6.83624	6130.09	5043.07	4115.24
Q3UK37;Q5DU65;Q8R232;Q8BI20	4	2	25.8903	0.00275115	0.00376544	28.0334	0.997032	4t1	serum	47252.8	Tubulin epsilon and delta complex protein 1 OS=Mus musculus OX=10090 GN=Tedc1 PE=2 SV=2	114.505	119.014	113.494	6515.13	1729.82	1483.02
E9QJS1;Q3TDN4;Q3TIS9;Q3U447;Q9R117;Q2M4G5	4	2	21.5674	0.004553	0.00539675	10.9461	0.985866	4t1	serum	138011	Tyrosine-protein kinase OS=Mus musculus OX=10090 GN=Tyk2 PE=1 SV=1	670.307	572.353	212.164	4309.77	3734	7880.86
Q8R1K1;Q8R1R2	4	3	24.2855	0.00198263	0.00292816	8.15587	0.999171	4t1	serum	39398.8	Ubiquitin-associated domain-containing protein 2 OS=Mus musculus OX=10090 GN=Ubac2 PE=1 SV=1	239.962	244.611	100.203	1733.07	1649.02	1387.25
Q3UAZ3;Q9D0I9;Q3TVC5	4	4	22.3159	0.000981864	0.00189291	329.704	0.999978	4t1	serum	46432.5	Uncharacterized protein (Fragment) OS=Mus musculus OX=10090 GN=Rars PE=2 SV=1	0	0	4.00563	499.167	389.805	431.701
P35917;Q5SU94	4	1	27.4423	0.000319356	0.000958965	112.561	1	4t1	serum	155127	Vascular endothelial growth factor receptor 3 OS=Mus musculus OX=10090 GN=Flt4 PE=1 SV=1	16.7978	4.63531	15.1129	1455.7	1130.75	1527.21
Q4FZJ6;Q9DAU7;A2A5G4;A2A5G5	4	3	44.414	0.000465772	0.00119815	5630.64	1	4t1	serum	19058.1	WAP four-disulfide core domain 2 OS=Mus musculus OX=10090 GN=Wfdc2 PE=1 SV=1	0	0	4.49207	13601.6	8341.87	3349.77
P61164;Q8R1B2;Q8R5C5	3	2	16.692	0.00904467	0.00868468	756295	0.935276	4t1	serum	42727.9	Alpha-centractin OS=Mus musculus OX=10090 GN=Actr1a PE=1 SV=1	0	0	0.000981508	517.002	213.381	11.9266
A0A1L1SS44;Q06335;Q3TPZ7;Q3UDL6;Q60709;Q61482;Q64348;Q7TT34;Q3U775;Q3U9N6;Q8R0R7	3	3	17.5716	5.74763e-05	0.000360473	36.7237	1	4t1	serum	72329.4	Amyloid-like protein 2 (Fragment) OS=Mus musculus OX=10090 GN=Aplp2 PE=1 SV=1	75.2607	89.2227	75.3178	2045.61	3968.96	2791.81
A0A0A0MQF2;A0A348BSL7;G8JL82;Q8BHY3	3	3	16.877	0.0106397	0.00981671	43.6658	0.914391	4t1	serum	117769	Anoctamin OS=Mus musculus OX=10090 GN=Ano1 PE=1 SV=1	267.472	284.531	265.276	17554.7	16333.7	1798.72
B9EKB5;A2AUY4	3	1	13.2121	0.0107952	0.00988657	Infinity	0.912337	4t1	serum	239705	Baz2b protein OS=Mus musculus OX=10090 GN=Baz2b PE=2 SV=1	0	0	0	26.9134	314.549	11.034
Q8R016	3	3	16.9619	0.000515061	0.00127154	117.606	1	4t1	serum	53138.5	Bleomycin hydrolase OS=Mus musculus OX=10090 GN=Blmh PE=1 SV=1	146.124	110.898	180.965	32274.9	7700.07	11534.7
E0CXB9;Q61301	3	2	17.3242	0.0420222	0.0283271	4.70911	0.605204	4t1	serum	107529	Catenin alpha-2 OS=Mus musculus OX=10090 GN=Ctnna2 PE=1 SV=1	2186.93	2019.71	1258.12	12412	10328.3	2993.93
Q9CZH8;D3YV60;D6RHN3;E9PY84;E9Q478;E9Q516;Q9CX05	3	2	14.5204	0.00075859	0.00164128	17496.2	0.999996	4t1	serum	58139.4	Coiled-coil domain-containing protein 77 OS=Mus musculus OX=10090 GN=Ccdc77 PE=1 SV=1	2.47589	0.417576	2.62644	3045.7	54069.9	39461.8
G3X995;Q05722;Q8BSQ4;Q9D0D2	3	2	13.0207	0.0140411	0.0117626	26.404	0.869764	4t1	serum	92779.1	Collagen alpha-1(IX) chain OS=Mus musculus OX=10090 GN=Col9a1 PE=1 SV=1	16.074	6.28635	97.5138	1144.91	1604.54	415.7
Q3MI99;Q8BJC3	3	1	17.2257	0.0164021	0.0131286	4.50553	0.839927	4t1	serum	45554.6	Collagen and calcium-binding EGF domain-containing protein 1 OS=Mus musculus OX=10090 GN=Ccbe1 PE=2 SV=2	240.394	207.068	152.356	1241.32	1037.03	424.142
Q14AX6	3	1	22.8929	0.00318905	0.00422013	1016.66	0.995087	4t1	serum	164423	Cyclin-dependent kinase 12 OS=Mus musculus OX=10090 GN=Cdk12 PE=1 SV=2	347.08	378.912	369.049	550837	535121	27323.9
Q04899;Q0VDL6;Q0VDL5	3	1	16.4637	0.024606	0.0180676	248.264	0.747793	4t1	serum	52075.7	Cyclin-dependent kinase 18 OS=Mus musculus OX=10090 GN=Cdk18 PE=1 SV=1	9.57429	0	0	91.7668	71.0566	2214.13
O55033;Q8BQ28;A0A0A0MQF0;A0A0J9YUK4	3	1	14.0642	0.00773282	0.00793235	563.202	0.951872	4t1	serum	43107.2	Cytoplasmic protein NCK2 OS=Mus musculus OX=10090 GN=Nck2 PE=1 SV=1	0.446083	0.00764824	0.851316	294.796	423.131	17.0786
P10518;Q9DD05;O89061;Q8VCZ1	3	3	16.2165	0.0256961	0.0187051	14.5089	0.736925	4t1	serum	36479.8	Delta-aminolevulinic acid dehydratase OS=Mus musculus OX=10090 GN=Alad PE=1 SV=1	111.76	129.783	85.9316	2073.8	298.77	2378.73
Q544G5;Q62165;Q8BPJ7;Q8CBE6;D9IFT4	3	3	15.5126	0.0239337	0.0178052	11.3644	0.75465	4t1	serum	97247	Dystroglycan 1 OS=Mus musculus OX=10090 GN=Dag1 PE=1 SV=1	74.7464	89.1621	67.8921	1168.81	1266.54	198.92
Q497H5;Q80XT9	3	2	14.7397	0.0113904	0.0101868	7.75818	0.904472	4t1	serum	146486	Fat1 protein (Fragment) OS=Mus musculus OX=10090 GN=Fat1 PE=2 SV=1	56.1011	85.1261	70.8827	816.811	619.1	209.677
Q9CZD3	3	3	19.2324	1.34132e-05	0.00018796	64.1982	1	4t1	serum	82676.3	Glycine--tRNA ligase OS=Mus musculus OX=10090 GN=Gars PE=1 SV=1	278.456	288.674	185.999	14766.4	18774.5	14808.6
Q9DC51	3	1	20.2221	0.000210934	0.000761801	56.3244	1	4t1	serum	41108.5	Guanine nucleotide-binding protein G(k) subunit alpha OS=Mus musculus OX=10090 GN=Gnai3 PE=1 SV=3	12.7938	35.6957	26.5172	1532.08	1542.27	1150.36
D3YTQ3;F6VQH5;Q9Z130	3	1	18.8869	0.0110938	0.0100486	3184.88	0.908392	4t1	serum	46441.5	Heterogeneous nuclear ribonucleoprotein D-like OS=Mus musculus OX=10090 GN=Hnrnpdl PE=1 SV=1	1.30117	0	8.69762	573.722	30730.7	540.55
B2RVP5;P0C0S6;Q3THW5;Q3TFU6;Q3UA95;Q8R029	3	1	30.0619	0.000249525	0.000828486	61.9272	1	4t1	serum	13508.7	Histone H2A OS=Mus musculus OX=10090 GN=H2afv PE=2 SV=1	296.071	249.937	131.139	10412.2	10739.8	20781.9
Q9R1Y5;Z4YJP0	3	3	16.0719	0.0235665	0.0176113	109.34	0.758445	4t1	serum	77968.7	Hypermethylated in cancer 1 protein OS=Mus musculus OX=10090 GN=Hic1 PE=1 SV=4	3.07425	1.30712	15.0914	1912.15	126.504	90.494
P11835;Q542I8;M0QWA7;D3YYP8	3	2	13.3602	0.000217382	0.000774852	77.6132	1	4t1	serum	88219.5	Integrin beta-2 OS=Mus musculus OX=10090 GN=Itgb2 PE=1 SV=2	11.0429	13.0842	32.923	1238.35	1527.14	1662.34
A0A0E3WJP9;A0A0E4D014;A0A0E4HEY7;D3Z4J2;D6RGM7;Q9D3R6;A0A0E4D027;A0A0E4HJ81;D3Z0U5	3	1	19.5906	0.0235033	0.0175906	43.1682	0.759102	4t1	serum	57935.5	Katanin p60 ATPase-containing subunit A-like 2 OS=Mus musculus OX=10090 GN=Katnal2 PE=2 SV=1	7.21343	0.420455	5.63389	313.864	230.227	28.6549
Q3TIV6;Q8C1V4;Q8C292;Q8CFK5;Q8R2P8;Q99MN1	3	1	11.5953	6.29437e-05	0.000370138	3822.34	1	4t1	serum	68296	Lysine--tRNA ligase OS=Mus musculus OX=10090 GN=Kars PE=1 SV=1	0	0	1.62491	2192.12	1474.99	2543.84
A0A0J9YVF0;Q14BI2;A0A140T8R6;A0A338P6S6;A0A338P7K6;G3XA00;Q68EF4	3	2	17.6922	0.000210588	0.000761801	189.201	1	4t1	serum	66527.4	Metabotropic glutamate receptor 2 OS=Mus musculus OX=10090 GN=Grm2 PE=1 SV=1	245.796	252.155	509.29	30154.5	84658.3	75758.4
A0A140LHA2;A0A140LIM5;Q9WVA3;A0A140LJ21;A0A140LI47	3	3	18.9186	0.00996469	0.00933295	17.2693	0.923282	4t1	serum	37165.6	Mitotic checkpoint protein BUB3 OS=Mus musculus OX=10090 GN=Bub3 PE=1 SV=1	63.9216	73.1906	86.371	616.063	484.564	2758.77
Q69ZA9;Q80ZM6	3	2	19.1623	9.31991e-05	0.000489816	10.7885	1	4t1	serum	70235.9	MKIAA1766 protein (Fragment) OS=Mus musculus OX=10090 GN=Sbf2 PE=2 SV=1	281.419	234.396	240.509	3036.84	2027.23	3095.49
O89050	3	3	8.294	0.00114626	0.00207273	9.72077	0.999945	4t1	serum	86075.7	Muskelin OS=Mus musculus OX=10090 GN=Mkln1 PE=1 SV=1	151.869	157.457	194.714	955.268	2294.26	1650.12
Q3THE2;Q6ZWQ9;Q922W7;Q9D6E6;Q9CXD2;D3YV37;Q9CQ19	3	2	20.5638	0.000145231	0.000618914	22.7989	1	4t1	serum	19836.2	Myosin regulatory light chain 12B OS=Mus musculus OX=10090 GN=Myl12b PE=1 SV=2	38.1874	39.9199	50.0423	1285.18	993.729	642.769
Q7TPW1;A0A0G2JEX1;A0A0G2JG59;G4W8R2	3	1	10.9681	0.00866898	0.00847578	1.37878e+06	0.940106	4t1	serum	72393.2	Nexilin OS=Mus musculus OX=10090 GN=Nexn PE=1 SV=3	0	0	0.00151795	85.4812	1973.05	34.3782
Q8CC86	3	3	10.5736	0.0109684	0.00998974	103.413	0.91005	4t1	serum	58835.7	Nicotinate phosphoribosyltransferase OS=Mus musculus OX=10090 GN=Naprt PE=1 SV=1	63.3342	76.7803	144.428	25093.1	1511.4	2820.95
P81117;Q3UKN6	3	3	8.9783	0.0050122	0.00576185	262.924	0.981839	4t1	serum	50418.6	Nucleobindin-2 OS=Mus musculus OX=10090 GN=Nucb2 PE=1 SV=2	5.60679	0	0	615.811	757.828	100.522
Q9ET54	3	2	7.1201	0.00201761	0.00294015	216.382	0.999107	4t1	serum	153671	Palladin OS=Mus musculus OX=10090 GN=Palld PE=1 SV=2	33.5606	13.3804	31.5307	12922	1595.2	2462.66
Q8VI59	3	1	16.6371	0.00109976	0.00203317	194.297	0.999957	4t1	serum	224026	Pecanex-like protein 3 OS=Mus musculus OX=10090 GN=Pcnx3 PE=1 SV=2	1.86671	1.54457	0.256454	377.696	258.591	76.343
Q8K1N2;D3Z069;E9PWW4;E9Q307;E9Q340;Q6IS62;Q8BWJ2	3	2	12.521	0.0378711	0.0258454	4.08359	0.633939	4t1	serum	142341	Pleckstrin homology-like domain family B member 2 OS=Mus musculus OX=10090 GN=Phldb2 PE=1 SV=2	89.0684	90.4043	502.03	838.334	969.016	975.627
P62962;Q3U7V7;Q5SX50;Q5SX49;Q8CEH8;J3QMC2	3	3	32.9055	0.00105696	0.00201418	39.2124	0.999966	4t1	serum	15128.3	Profilin-1 OS=Mus musculus OX=10090 GN=Pfn1 PE=1 SV=2	82.6308	59.732	166.311	5873.7	4180.25	2049.88
Q60692	3	3	30.9883	0.0498012	0.032812	13.091	0.557983	4t1	serum	25606.9	Proteasome subunit beta type-6 OS=Mus musculus OX=10090 GN=Psmb6 PE=1 SV=3	1158.87	1389.17	1859.94	4014.69	7797.52	45892.5
Q61115;A0A0A6YVX7;A0A0A6YWZ4;A0A0A6YWC4	3	2	12.055	0.00289978	0.0039148	2.20823	0.996431	4t1	serum	160813	Protein patched homolog 1 OS=Mus musculus OX=10090 GN=Ptch1 PE=1 SV=1	6835.47	7036.18	7720.68	18953.9	15962.5	12764.5
P35276;Q543Q4;D3YW33;D3YWL1	3	1	18.8568	6.43952e-05	0.000370993	60.2475	1	4t1	serum	24644.5	Ras-related protein Rab-3D OS=Mus musculus OX=10090 GN=Rab3d PE=1 SV=1	11.1897	12.8755	17.2714	1072.54	867.676	550.2
Q6P9R4	3	2	13.7495	0.000230697	0.000794998	11.7226	1	4t1	serum	157464	Rho guanine nucleotide exchange factor 18 OS=Mus musculus OX=10090 GN=Arhgef18 PE=1 SV=3	286.622	296.389	208.32	3513.6	3567.11	2195.76
A2AB97;F6RPM4;F6YAT5	3	1	11.8055	0.0278285	0.0200116	3.09388	0.716532	4t1	serum	167935	RIKEN cDNA 4932438A13 gene (Fragment) OS=Mus musculus OX=10090 GN=4932438A13Rik PE=1 SV=1	595.576	1350.63	1466.5	4762.37	3338.6	2457.52
Q80YR5;Q6A0C0	3	3	12.3003	0.00669722	0.00713596	184.171	0.964226	4t1	serum	112466	Scaffold attachment factor B2 OS=Mus musculus OX=10090 GN=Safb2 PE=1 SV=2	1.83752	31.636	3.37082	1724.56	4594.49	466.607
B2RXR6;E9QNQ2;J3QK37;Q8BYT6	3	2	12.5429	0.000807428	0.00168088	17.3769	0.999994	4t1	serum	109210	Serine/threonine-protein phosphatase 6 regulatory ankyrin repeat subunit B OS=Mus musculus OX=10090 GN=Ankrd44 PE=1 SV=1	125.044	137.028	255.167	3976.19	3129.73	1882.08
H3BJL6;H3BJP2;H3BK43;H3BKH6;H3BLJ9;Q9R0P3;H3BJC6	3	3	18.6137	0.0411345	0.0278044	7.08537	0.611122	4t1	serum	29974.8	S-formylglutathione hydrolase OS=Mus musculus OX=10090 GN=Esd PE=1 SV=1	49.8626	52.8444	228.206	1229.42	257.74	857.486
P62320;Q91VM2	3	2	20.4346	0.000825046	0.00168222	85.5882	0.999993	4t1	serum	14030.4	Small nuclear ribonucleoprotein Sm D3 OS=Mus musculus OX=10090 GN=Snrpd3 PE=1 SV=1	9.88258	10.5497	47.6988	2168.99	2061.38	1600.84
Q9CU62;A0JLM6	3	2	9.847	0.0233064	0.0174697	137.701	0.761155	4t1	serum	143862	Structural maintenance of chromosomes protein 1A OS=Mus musculus OX=10090 GN=Smc1a PE=1 SV=4	68.4902	49.6319	14.6725	6867.78	11110.9	307.279
G5E904	3	2	9.2517	0.00901288	0.00867096	71.2541	0.935687	4t1	serum	34990.3	Sulfotransferase OS=Mus musculus OX=10090 GN=Sult3a2 PE=3 SV=1	9.57247	4.36867	0.280727	647.836	252.232	113.299
Q9CUU3	3	3	11.4913	0.0068101	0.00724067	11.9554	0.962923	4t1	serum	173948	Synaptonemal complex protein 2 OS=Mus musculus OX=10090 GN=Sycp2 PE=1 SV=2	172.436	184.991	164.607	1966.42	3516.01	758.719
Q3T9A1;Q3TCK3;Q3TGS1;Q3TIT3;Q3TUW9;Q80ZZ0;Q8K1X5;Q9WVK4	3	2	19.4006	0.00862781	0.00846487	237.126	0.940632	4t1	serum	56607.5	Uncharacterized protein (Fragment) OS=Mus musculus OX=10090 GN=Ehd1 PE=2 SV=1	0	0	8.55129	180.284	201.461	1645.99
Q3TZ32;Q3UD67;Q6XMP4;Q8BGQ7;Q6PDM7;Q8R346	3	1	15.4767	0.00226639	0.00319261	26.3472	0.998565	4t1	serum	107716	Uncharacterized protein OS=Mus musculus OX=10090 GN=Aars PE=2 SV=1	16.4941	12.9471	43.013	594.535	336.409	978.023
A0A338P719	3	2	21.5958	0.00108958	0.00203057	541.271	0.999959	4t1	serum	159267	Uncharacterized protein OS=Mus musculus OX=10090 GN=Gm1043 PE=1 SV=1	16.5337	40.6273	39.4357	25194.4	23672.8	3417.74
Q3TJB4;Q3TRJ7;Q3U3C4;Q62419	3	2	14.4567	1.93715e-05	0.00022852	59.2193	1	4t1	serum	41777.4	Uncharacterized protein OS=Mus musculus OX=10090 GN=Sh3gl1 PE=2 SV=1	12.0111	9.17523	13.172	771.282	754.832	508.567
Q91W86;E9PZQ1;G3X9F7;Q8C027	3	2	13.4922	0.00081837	0.00168222	7397.59	0.999993	4t1	serum	109030	Vacuolar protein sorting-associated protein 11 homolog OS=Mus musculus OX=10090 GN=Vps11 PE=1 SV=3	0	0	3.81458	1672.73	12421.7	14124.3
Q9EPL0;F2Z436;Q3TZ69;Q3U614;Q3UCI0	3	2	11.5183	0.0104322	0.00965219	1177.64	0.917129	4t1	serum	97609.9	Xylosyltransferase 2 OS=Mus musculus OX=10090 GN=Xylt2 PE=2 SV=3	21.0743	23.7704	25.576	45659.9	726.425	36544
P62192;Q542I9	2	2	10.7657	0.000175251	0.000678361	16.6563	1	4t1	serum	49355.7	26S proteasome regulatory subunit 4 OS=Mus musculus OX=10090 GN=Psmc1 PE=1 SV=1	31.1414	56.136	29.9652	575.877	686.407	690.547
Q80VM7;Q8VD21;Q9D2N5	2	1	6.9414	0.000846425	0.00169102	Infinity	0.999992	4t1	serum	106980	Ankyrin repeat domain-containing protein 24 OS=Mus musculus OX=10090 GN=Ankrd24 PE=2 SV=4	0	0	0	47163.5	43437.9	1472.07
P70677;A0A1B0GRX1	2	2	9.8575	0.0017587	0.00274016	10.0616	0.999511	4t1	serum	31931.1	Caspase-3 OS=Mus musculus OX=10090 GN=Casp3 PE=1 SV=1	59.3153	121.771	41.0669	813.82	663.977	757.425
Q3TDU1;Q3U4S9;Q5XJY5;Q8R1S6	2	2	10.4356	0.0174092	0.0137684	106.775	0.827618	4t1	serum	32052.3	Coatomer subunit delta (Fragment) OS=Mus musculus OX=10090 GN=Arcn1 PE=2 SV=1	10.36	6.90717	0	1361.82	380.068	101.812
Q8BI79	2	2	8.4202	0.00878284	0.00852549	22.2614	0.938647	4t1	serum	137286	Coiled-coil domain-containing protein 40 OS=Mus musculus OX=10090 GN=Ccdc40 PE=1 SV=1	869.751	797.569	877.623	26533.2	25705.5	4415.38
A0A1Y7VP35	2	2	15.1542	0.00227834	0.00319783	111.584	0.998535	4t1	serum	33433.6	CUB and Sushi multiple domains 2 (Fragment) OS=Mus musculus OX=10090 GN=Csmd2 PE=1 SV=1	515.361	400.675	81.9686	53774.2	42720.4	14866.8
E9Q7C8;P56657	2	2	16.9668	0.00974778	0.00919936	11.1857	0.926126	4t1	serum	60119.4	Cytochrome P450 2C40 OS=Mus musculus OX=10090 GN=Cyp2c40 PE=1 SV=1	453.644	430.783	634.265	9934.39	1993.39	5059.83
B7ZNM9;Q8R4U6;Q9D6H0	2	2	8.9395	2.57239e-05	0.000251031	74.3935	1	4t1	serum	69616.7	DNA topoisomerase I OS=Mus musculus OX=10090 GN=Top1mt PE=2 SV=1	57.4811	52.8482	72.5845	4951.43	5507.39	3148.79
Q3TWG5;Q8R1Q8	2	2	8.5732	0.0221736	0.0167218	3.99432	0.773173	4t1	serum	56899.4	Dynein cytoplasmic 1 light intermediate chain 1 OS=Mus musculus OX=10090 GN=Dync1li1 PE=1 SV=1	1282.78	1382.15	625.128	2627.44	3712.68	6801.45
A8VP81;E9PXM6;Q3TCZ2;Q3UJY1;Q9JIM1;E9PVH9;E9PWD6;E9PWY7;E9PXQ6;E9PZV0;E9Q221;E9Q3D1;E9Q503	2	2	11.4159	0.0368206	0.0253027	12.2794	0.641662	4t1	serum	39498.9	Equilibrative nucleoside transporter 1 variant delta 11 OS=Mus musculus OX=10090 GN=Slc29a1 PE=2 SV=1	21.1423	13.8821	172.434	390.834	389.854	1766.78
A0A0A0MQM0;P63242	2	1	12.7731	0.0114695	0.0102391	130.958	0.903427	4t1	serum	16530.7	Eukaryotic translation initiation factor 5A (Fragment) OS=Mus musculus OX=10090 GN=Eif5a PE=1 SV=1	0	0	9.47905	706.266	464.983	70.1063
P47753;P47754;Q3TLJ0;Q3U7G3;Q3UAS2;Q3UBZ3;Q3UCD2;Q5DQJ3;Q5RKN9;Q3UJV2	2	2	9.5888	0.00108782	0.00203057	181.89	0.999959	4t1	serum	33110.9	F-actin-capping protein subunit alpha-1 OS=Mus musculus OX=10090 GN=Capza1 PE=1 SV=4	1.61301	2.7598	11.7579	1057.57	1375.24	501.218
Q3TGR2;Q8K0E8	2	1	9.633	0.00937899	0.00895364	12.5274	0.93094	4t1	serum	55437.2	Fibrinogen_ B beta polypeptide_ isoform CRA_a OS=Mus musculus OX=10090 GN=Fgb PE=1 SV=1	218.177	200.114	201.537	809.565	4228.05	2727.22
Q99JP7;Q6KAN2	2	1	10.4021	0.0361655	0.0249216	149.197	0.646576	4t1	serum	70650.8	Glutathione hydrolase 7 OS=Mus musculus OX=10090 GN=Ggt7 PE=1 SV=2	2.48375	3.37548	18.3683	3350.81	203.329	60.5577
P47791;Q3TWI5;Q3TXK9;Q3U9R7;Q3UAS7;Q3UB84;Q91Z57	2	2	14.4257	0.010722	0.00985594	9.3536	0.913304	4t1	serum	54290.1	Glutathione reductase_ mitochondrial OS=Mus musculus OX=10090 GN=Gsr PE=1 SV=3	6.23142	36.5604	8.57205	186.58	119.29	174.567
Q54AE3;Q61011	2	1	11.8086	0.00226818	0.00319261	51.6944	0.998561	4t1	serum	38209.7	GTP-binding protein beta3 subunit OS=Mus musculus OX=10090 GN=Gnb3 PE=4 SV=1	44.324	31.2344	62.1643	2418.22	724.599	3976.67
H3BKR2;P62874;Q3TQ70;Q3U1B1;Q61621	2	1	12.0781	3.72365e-05	0.000302447	52.4641	1	4t1	serum	30883.3	Guanine nucleotide-binding protein G(I)/G(S)/G(T) subunit beta-1 (Fragment) OS=Mus musculus OX=10090 GN=Gnb1 PE=1 SV=8	1.89937	1.3782	2.71191	123.894	90.1548	100.184
P18872;Q543S2	2	1	13.3441	0.00192155	0.00288502	223.137	0.999275	4t1	serum	40654.9	Guanine nucleotide-binding protein G(o) subunit alpha OS=Mus musculus OX=10090 GN=Gnao1 PE=1 SV=3	1.61149	1.59683	0.103515	327.206	352.972	58.8129
E9PVX5;G3UVU1;Q3URT1;Q6PCN7	2	2	10.4132	0.00897293	0.00864933	4.61544	0.936202	4t1	serum	64309.2	Helicase-like transcription factor OS=Mus musculus OX=10090 GN=Hltf PE=1 SV=1	1432.3	1513.72	1052.41	8325.25	6882.15	3247.08
D3YX62;O70252;Q544R7;Q3U6W4	2	2	12.8434	0.00381553	0.00473798	162.206	0.991411	4t1	serum	26442.8	Heme oxygenase 2 (Fragment) OS=Mus musculus OX=10090 GN=Hmox2 PE=1 SV=1	1.53296	1.32887	0.493361	292.435	222.486	29.3125
Q9D819;Q3UA53;Q4FK49;Q8BTY3	2	2	5.8393	0.0129781	0.0111829	8.06843	0.883575	4t1	serum	33123.3	Inorganic pyrophosphatase OS=Mus musculus OX=10090 GN=Ppa1 PE=1 SV=1	46.872	39.505	24.47	462.846	317.589	113.926
Q9CQW9	2	2	17.9044	0.0118297	0.0104851	241.555	0.89867	4t1	serum	15125.5	Interferon-induced transmembrane protein 3 OS=Mus musculus OX=10090 GN=Ifitm3 PE=1 SV=1	4.49776	1.81697	6.58523	1573.48	1479.14	63.4338
Q61097	2	1	8.5083	0.00747659	0.00773355	492.04	0.955005	4t1	serum	97781.7	Kinase suppressor of Ras 1 OS=Mus musculus OX=10090 GN=Ksr1 PE=1 SV=1	9.82653	6.22555	2.212	4277.01	4522.48	187.17
E9QNC6;G5E8Y2;Q69ZB0	2	1	6.7217	0.00837109	0.00835121	288.513	0.943897	4t1	serum	118765	Leucine-rich repeat and coiled-coil domain-containing protein 1 OS=Mus musculus OX=10090 GN=Lrrcc1 PE=1 SV=1	0	0	5.33857	175.334	85.199	1279.71
D3YYU9;Q99KG5	2	1	10.5026	0.000212183	0.000761801	25.6192	1	4t1	serum	30704.9	Lipolysis-stimulated lipoprotein receptor (Fragment) OS=Mus musculus OX=10090 GN=Lsr PE=1 SV=1	8.64099	9.04282	13.7998	300.996	332.366	173.221
G3X8W0;A0A2R8VJV6	2	1	10.9734	0.011081	0.0100486	2351.99	0.908562	4t1	serum	45529.2	MCG13574_ isoform CRA_b OS=Mus musculus OX=10090 GN=Ribc2 PE=4 SV=1	0	0	8.23752	10259.9	8970.77	143.83
Q8BG37	2	1	17.1399	0.014184	0.0118111	188.445	0.867924	4t1	serum	25167	MCG48959 OS=Mus musculus OX=10090 GN=Prdx6b PE=1 SV=1	2.49794	2.37552	50.4032	4002.81	6100.46	313.309
A0A0G2JDY5	2	2	6.7598	0.00655938	0.00703277	36.7128	0.965799	4t1	serum	22577.3	Microtubule-associated protein (Fragment) OS=Mus musculus OX=10090 GN=Map4 PE=1 SV=1	457.809	509.658	289.329	22897.8	19904.4	3338.31
Q8BZN4	2	1	8.8291	0.0190806	0.0148347	63.4575	0.807798	4t1	serum	71131.5	NUAK family SNF1-like kinase 2 OS=Mus musculus OX=10090 GN=Nuak2 PE=1 SV=2	7.36324	0	25.1096	1011.97	848.173	200.502
Q9ES52;Q3UEU0	2	2	12.2646	0.000559617	0.00135253	189.253	1	4t1	serum	134398	Phosphatidylinositol 3_4_5-trisphosphate 5-phosphatase 1 OS=Mus musculus OX=10090 GN=Inpp5d PE=1 SV=2	12.5773	9.59899	3.75849	2461.84	696.094	1750.31
Q7TSI1	2	2	12.3355	0.00860051	0.00845483	482.591	0.94098	4t1	serum	120645	Pleckstrin homology domain-containing family M member 1 OS=Mus musculus OX=10090 GN=Plekhm1 PE=1 SV=1	5.93849	5.28957	17.3931	6192.5	7372.82	246.959
G9MDF2;Q569E4;D3YUZ7	2	1	16.0648	0.00414307	0.00503122	883.179	0.989099	4t1	serum	38631.3	Pmis1 protein OS=Mus musculus OX=10090 GN=Gm128 PE=1 SV=1	0	0	2.42623	1082.19	991.288	69.3196
E9PYL9;Q8VC94;Q9CXW4;A2BH06	2	2	13.4013	1.79623e-05	0.000217064	5.55987	1	4t1	serum	20494.5	Predicted gene 10036 OS=Mus musculus OX=10090 GN=Gm10036 PE=3 SV=1	215.606	192.426	226.391	1251.64	1055.9	1219.78
Q3TZL0	2	1	12.2015	0.0343432	0.0239321	19829.6	0.660659	4t1	serum	77392.1	Predicted gene 14226 OS=Mus musculus OX=10090 GN=Gm14226 PE=2 SV=1	0	0	0.0264053	472.259	47.8408	3.50554
G3UXG3;G3UY78;Q7TSJ6	2	1	8.8862	0.00126053	0.00220688	1527.68	0.999907	4t1	serum	94882.2	Predicted gene_ 49361 OS=Mus musculus OX=10090 GN=Gm49361 PE=4 SV=1	3.69009	0	0	2327.85	2873.87	435.576
Q8C1D8;A0A1D5RLV0;A0A1D5RMB4	2	2	10.1323	2.74212e-06	7.15061e-05	21.6648	1	4t1	serum	85419.6	Protein IWS1 homolog OS=Mus musculus OX=10090 GN=Iws1 PE=1 SV=1	123.61	151.412	152.733	3344.28	2953.05	2969.9
A4Q9F1;H3BJ58;H3BKG4	2	2	8.9809	2.55151e-05	0.000251031	182.008	1	4t1	serum	95942.1	Protein monoglycylase TTLL8 OS=Mus musculus OX=10090 GN=Ttll8 PE=1 SV=1	230.748	200.533	367.481	52046.7	58095.5	35239
Q9D8C9	2	1	11.0916	0.000479253	0.0012177	6.68014	1	4t1	serum	34173.1	Purine nucleoside phosphorylase OS=Mus musculus OX=10090 GN=Pnp2 PE=1 SV=1	10012.2	10478.5	6505.25	58968.2	50011.3	71357.1
Q9JM13	2	2	7.4577	7.07874e-05	0.000386527	50.9349	1	4t1	serum	57610.3	Rab5 GDP/GTP exchange factor OS=Mus musculus OX=10090 GN=Rabgef1 PE=1 SV=1	381.98	313.552	406.326	13769.8	15025.2	27328.2
A0A068BFR3;E9Q3P9;F8WGS1;G3UY29;P46638;P62492;Q0PD45;Q78ZJ8;G3UZD3;G3UZL4;Q3UZ37	2	1	11.6953	0.00987953	0.00927071	9.06233	0.924399	4t1	serum	24602.6	RAS oncogene family protein OS=Mus musculus OX=10090 GN=Rab11b PE=2 SV=1	85.1232	53.5434	86.0515	264.991	657.366	1114.11
P63011;Q0PD63	2	1	13.1732	0.000927987	0.0018318	549.138	0.999985	4t1	serum	25198	Ras-related protein Rab-3A OS=Mus musculus OX=10090 GN=Rab3a PE=1 SV=1	1.98407	12.3883	1.60055	1400.94	1978.47	5391.92
Q68FE6	2	2	4.7897	0.0237082	0.0176906	14.8411	0.756976	4t1	serum	133607	Rho family-interacting cell polarization regulator 1 OS=Mus musculus OX=10090 GN=Ripor1 PE=1 SV=2	60.8607	63.3014	137.683	2944.25	449.564	492.258
A0A0A6YWN4	2	1	10.4402	0.000257063	0.000830119	145.406	1	4t1	serum	6730.3	RNA-binding motif protein 6 (Fragment) OS=Mus musculus OX=10090 GN=Rbm6 PE=4 SV=1	150.895	130.567	48.7576	12136.1	12638	23241.9
E9Q3V6;P42208;D3YYB1;D3YZU7;D3Z1S1;D3Z3C0;F6UKN5;F6WYM0	2	2	12.0501	0.0069397	0.00731381	6.74584	0.961413	4t1	serum	37206.5	Septin-2 OS=Mus musculus OX=10090 GN=Sept2 PE=1 SV=1	130.691	82.0092	36.7619	699.478	547.127	436.227
Q924W5;A0A1W2P6V7	2	2	10.4979	0.00390478	0.00483668	261.438	0.990806	4t1	serum	128281	Structural maintenance of chromosomes protein 6 OS=Mus musculus OX=10090 GN=Smc6 PE=1 SV=1	3.8569	6.47499	4.21478	1163.76	2486.22	153.087
Q4FJW7;Q9DCK3;D3Z0B7;D3Z0T3	2	2	18.8882	0.00573084	0.00643858	9.01286	0.974804	4t1	serum	26794.9	Tetraspanin OS=Mus musculus OX=10090 GN=Tspan4 PE=1 SV=1	405.142	271.653	462.719	1776.04	2599.15	5895.08
G3UYW9;Q6P9N8;Q8BZ57	2	1	13.076	0.00328673	0.0042793	11.7867	0.994582	4t1	serum	76214.2	Trafficking protein_ kinesin-binding 2 OS=Mus musculus OX=10090 GN=Trak2 PE=1 SV=1	225.346	216.473	92.3308	2931.67	2177.84	1186.36
Q8R3Y5;A0A087WPA4;A0A087WRI8;A0A0R4J2B5;G5E8E3	2	1	9.338	0.0474186	0.0314513	1011.62	0.571622	4t1	serum	44524.2	Uncharacterized protein C19orf47 homolog OS=Mus musculus OX=10090 PE=1 SV=2	0	0	12.1622	9925.17	17.0112	2361.31
A0A1S6GWI9;P55302;Q3TL96;Q52KI7;Q5D0B0;Q6PB52;Q6PEM5;Q6ZY49;Q8C252;Q8K295	2	1	12.3589	0.0046285	0.00544715	Infinity	0.985232	4t1	serum	44105.4	Uncharacterized protein OS=Mus musculus OX=10090 GN=Lrpap1 PE=2 SV=1	0	0	0	58.5359	664.018	30.5744
A0A1B0GT64	2	2	11.9376	0.000119175	0.000567756	77.3923	1	4t1	serum	79695.7	Zinc finger protein 873 OS=Mus musculus OX=10090 GN=Zfp873 PE=4 SV=1	22.6176	35.0015	13.0838	1530.41	1898.57	2042.88
P07724;Q546G4;K7R066;D3Z4U9;F6TQ89;P70434;Q3TW14;Q542T3	206	182	1204.84	3.90745e-05	0.000304024	400.26	1	serum	4t1	70745.6	Serum albumin OS=Mus musculus OX=10090 GN=Alb PE=1 SV=3	1.86694e+06	1.92965e+06	2.16377e+06	5744.26	2498.32	6648.64
Q61838;D3YUI3;Q3V030;Q5DU01;Q6P572;Q9Z2D1	188	167	1479.66	4.13278e-06	8.47591e-05	40.9233	1	serum	4t1	167222	Pregnancy zone protein OS=Mus musculus OX=10090 GN=Pzp PE=1 SV=3	334150	338626	390364	10267	8281.8	7429.99
P01027;Q207D2;B5APU1;E1APH6;H3BKW9;H3BL60;F7BE84	162	144	1410.55	0.0122954	0.0107978	2.17694	0.892533	serum	4t1	188024	Complement C3 OS=Mus musculus OX=10090 GN=C3 PE=1 SV=3	53390.7	49668.8	68744	28770.4	31152.9	18996.2
Q921I1;E9Q035;F7BAE9;F7CJN9;D3YYR8;E9Q2Q7;E9Q939;A0A1D5RMM7;A2ART2;A2RTS7;A3KQJ7;B1AUE7;B7ZP37;E0CY60;E0CYG8;F2Z475;F7D3E1;G3UYC3;Q08BU3;Q3TDW8;Q3TQN9;Q3UYJ6;Q5R252;Q7TNR9;Q8BGY3;Q9D5M3;Q9Z1S3	156	134	969.292	0.000431089	0.00114219	40.0846	1	serum	4t1	78890.9	Serotransferrin OS=Mus musculus OX=10090 GN=Tf PE=1 SV=1	209047	215036	199500	5611.7	7611.81	2333.16
P28665;V9GZF6	95	52	841.445	3.65668e-05	0.000302447	80.8887	1	serum	4t1	166724	Murinoglobulin-1 OS=Mus musculus OX=10090 GN=Mug1 PE=1 SV=3	75509.4	83027.3	60615.7	585.735	1115.04	1008.53
Q00623;Q3V2G1;Q58EV2;A0A1L1STX7	68	58	466.622	0.000163789	0.000649209	11.9304	1	serum	4t1	30615.6	Apolipoprotein A-I OS=Mus musculus OX=10090 GN=Apoa1 PE=1 SV=2	114452	118047	94710	7130.96	7916.97	12378.6
P06909;E9Q8I0;E9Q8H9;D6RGQ0;A0A0A6YWP4;A0A0A6YVP8;Q8C5S1	55	36	501.012	3.31063e-05	0.000289454	100.438	1	serum	4t1	143814	Complement factor H OS=Mus musculus OX=10090 GN=Cfh PE=1 SV=2	23973.5	23988	25045.7	347.17	220.679	159.04
Q3TB22;O89060	52	47	369.83	0.00216563	0.00310113	6.90579	0.998804	serum	4t1	239224	Uncharacterized protein (Fragment) OS=Mus musculus OX=10090 GN=Fasn PE=2 SV=1	137088	153058	108148	13127.8	14294.2	30253.2
P07759;A0A0R4J0I1;Q4V9W0	50	36	448.021	3.27878e-05	0.000289454	65.768	1	serum	4t1	47051.1	Serine protease inhibitor A3K OS=Mus musculus OX=10090 GN=Serpina3k PE=1 SV=2	211732	210244	193968	4252.42	2103.56	3009.43
Q91X72;Q8K1U6;A0A1B0GS57;O70291	42	39	350.732	0.00378171	0.00471964	2715.91	0.991635	serum	4t1	52059.1	Hemopexin OS=Mus musculus OX=10090 GN=Hpx PE=1 SV=2	67420	67578.4	95936.9	47.7828	37.2479	0
Q3UZF9	41	5	478.24	0.0079552	0.0081101	10.9051	0.949119	serum	4t1	116863	Uncharacterized protein (Fragment) OS=Mus musculus OX=10090 GN=Fn1 PE=2 SV=1	10267.4	10209.7	9522.2	744.194	268.931	1737.81
P06684;Q8BNV3;Q99KX9;A0A0J9YUU3	35	32	281.969	0.00203835	0.00295301	12.6714	0.999068	serum	4t1	190589	Complement C5 OS=Mus musculus OX=10090 GN=C5 PE=1 SV=2	43398.6	42738	50911.7	1590.44	3649.08	5576.07
P19221;Q3TJ94;H7BX99	34	30	260.202	0.012588	0.0109998	7.57905	0.888687	serum	4t1	71694.5	Prothrombin OS=Mus musculus OX=10090 GN=F2 PE=1 SV=1	9318.89	9937.7	13817.4	2151.38	1771.36	441.137
P63017;Q3TEK2;Q3TH56;Q3UBA6;Q3TQ13;Q3TZJ3;Q3U9L2;Q3ULM1;Q504P4;Q3TF16;Q3TRH3;Q3UDS0;Q3KQJ4;Q3TB63;Q3TH04;Q3UXU1;D3Z5E2;Q3UBR0;A1L347;B2CSK2;P16627;Q9QWU1;Q9R2A1;O88687;O88688;Q61698;Q91ZU4;Q91ZU5;Q9QZ38	33	20	359.959	0.0147627	0.012147	3.18011	0.86051	serum	4t1	71099.3	Heat shock cognate 71 kDa protein OS=Mus musculus OX=10090 GN=Hspa8 PE=1 SV=1	39800.1	39771.5	29362.7	8338.44	7525.67	18390.7
P21614;A0A0G2JGM6	32	30	370.443	8.6433e-05	0.000460477	363.659	1	serum	4t1	55197.2	Vitamin D-binding protein OS=Mus musculus OX=10090 GN=Gc PE=1 SV=2	32226	32573.3	22479.5	130.689	38.6547	70.6577
P01029;B2RWX2;B2RXW7;V9GZK9;Q3TAT4;Q3TYN1;Q9QUF9;O88305;Q6P3Y0;Q62237;V9GZK7	31	10	253.643	0.000413725	0.00111405	58.0937	1	serum	4t1	194569	Complement C4-B OS=Mus musculus OX=10090 GN=C4b PE=1 SV=3	7093.81	7790.91	8785.84	199.204	151.592	56.6586
P23953;A0A1D5RM42	30	19	199.185	0.000223111	0.000783994	122.445	1	serum	4t1	61341	Carboxylesterase 1C OS=Mus musculus OX=10090 GN=Ces1c PE=1 SV=4	83538.8	87827.4	54232.3	570.166	984.259	288.026
P02089;A8DV41;A8DV59;Q549D9;Q54AH9;D0U293;Q9QUN8;P02104	30	21	213.662	0.000250822	0.000828486	6.4144	1	serum	4t1	15992.3	Hemoglobin subunit beta-2 OS=Mus musculus OX=10090 GN=Hbb-b2 PE=1 SV=2	9916.82	9936.86	10741.8	1881.98	1731.74	1156.09
P06728;Q9DBN0;Q810I7	28	26	260.014	0.00374053	0.00469652	16.8132	0.991904	serum	4t1	45029.1	Apolipoprotein A-IV OS=Mus musculus OX=10090 GN=Apoa4 PE=1 SV=3	21419.4	22597.8	20545.5	419.656	1014.07	2406.28
P08226;Q3TXU4;Q3UBS0;Q4FK40;Q6GTX3;Q3TX45;Q3UEE7;A0A1B0GX15;G3UWN5;G3UZM8;Q3UF21;G3UWW2	28	23	245.281	0.0249327	0.018274	24.277	0.744503	serum	4t1	35923.7	Apolipoprotein E OS=Mus musculus OX=10090 GN=Apoe PE=1 SV=2	8543.89	8687.62	2691.1	412.282	386.579	21.776
P22599;Q00897;D3YZL0;Q80VH1;Q9CV75	27	11	234.036	7.0097e-05	0.000386527	2648.09	1	serum	4t1	46145.8	Alpha-1-antitrypsin 1-2 OS=Mus musculus OX=10090 GN=Serpina1b PE=1 SV=2	2385.67	2447.97	3590.05	2.16836	1.01268	0
O89020	26	22	259.652	0.00374764	0.00469652	27.8438	0.991857	serum	4t1	71318.1	Afamin OS=Mus musculus OX=10090 GN=Afm PE=1 SV=2	12320.4	12869.8	12087.2	928.455	296.275	114.076
Q9DBD0;Q8VC96;D3YY36;F6W4D3;D3Z4X8	24	21	218.669	0.000167059	0.000652152	11.2012	1	serum	4t1	78761.8	Inhibitor of carbonic anhydrase OS=Mus musculus OX=10090 GN=Ica PE=1 SV=1	6650.63	6488.26	5574.86	681.727	388.64	600.326
A6X935;E9Q5L2	24	2	221.196	0.000357042	0.00101992	29.8153	1	serum	4t1	104831	Inter alpha-trypsin inhibitor_ heavy chain 4 OS=Mus musculus OX=10090 GN=Itih4 PE=1 SV=2	1625.4	1646.8	1416.67	59.6974	71.1744	26.3922
Q32P04;Q922U2;Q9CRS6	24	9	210.625	0.00431711	0.00516659	11.0041	0.987771	serum	4t1	61994.9	Keratin 5 OS=Mus musculus OX=10090 GN=Krt5 PE=1 SV=2	15227.6	16675	11218.5	1085.21	2299.91	533.512
P04186;B8JJM5;B8JJN0;Q3UEG8;F6VQX8;Q3U9W1;B8JJM6;F6XQ00;Q3U925;H3BK95;F6W2T4;B8JJM3;Q3UAS8	23	19	235.856	0.0145754	0.0120609	6.75244	0.862902	serum	4t1	86373.3	Complement factor B OS=Mus musculus OX=10090 GN=Cfb PE=1 SV=2	6406.44	6537.64	5105.79	317.337	512.076	1843.68
E9PVD2;A0A2K6EDJ7	23	1	221.125	0.000357408	0.00101992	29.8153	1	serum	4t1	104760	Inter alpha-trypsin inhibitor_ heavy chain 4 OS=Mus musculus OX=10090 GN=Itih4 PE=1 SV=1	9375.97	9499.43	8171.95	344.359	410.564	152.241
B2RXX9;B2RY26;Q91Z83;A0A2I3BQV3;Q1WJL6;Q3UQQ3;Q5BKR0;Q6P8P3;B8JJH1	23	4	116.317	0.0171308	0.0135992	6.38542	0.830994	serum	4t1	223678	Myosin_ heavy polypeptide 7_ cardiac muscle_ beta OS=Mus musculus OX=10090 GN=Myh7 PE=2 SV=1	20550.3	21368.5	15656.9	3516.18	4624.95	875.594
Q8CJ40;A0A087WSR3;A8Y5H7;B1AZ99;B2RPZ7;C0LQ87;C0LQ88;C0LQ89;E9PZA4;F6UKG4;F6V3V2;Q3TIG7;Q3TIU4;Q3UJV1;Q5BL07;Q7TN37;Q8BJ56;Q8BYI8;Q9EPM5	23	16	127.125	0.00325141	0.00425054	12.986	0.994767	serum	4t1	227515	Rootletin OS=Mus musculus OX=10090 GN=Crocc PE=1 SV=2	153289	158199	147279	4534.87	20380.7	10412.3
V9GZG9;Q9QUF7	22	1	171.622	2.59051e-05	0.000251031	3628.81	1	serum	4t1	192304	MHC class III H2-Slp (haplotype a) sex-limited protein mRNA (Fragment) OS=Mus musculus OX=10090 PE=2 SV=1	1503.49	1625.85	1346.81	1.2335	0	0
P07758;A0A0A0MQA3;A0A0R4J0X5;Q00896	21	8	240.016	0.000946376	0.00186069	8.58592	0.999983	serum	4t1	46173.8	Alpha-1-antitrypsin 1-1 OS=Mus musculus OX=10090 GN=Serpina1a PE=1 SV=4	23459.8	24555.3	25501.3	3870.62	3032.32	1659.49
P57780;A0A1L1SV25;Q1A602;Q3UDJ7;Q3ULT2;E9Q2W9;A0A1L1SVJ6;D3Z0L8;Q8BP35;Q61064	21	10	149.556	0.0019825	0.00292816	8.89144	0.999171	serum	4t1	105434	Alpha-actinin-4 OS=Mus musculus OX=10090 GN=Actn4 PE=1 SV=1	63411.4	62599.4	61462.4	9218.36	3428.36	8437.95
Q61129;A0A0G2JF07	21	18	140.093	0.00372426	0.00469525	5.87985	0.992009	serum	4t1	69541.7	Complement factor I OS=Mus musculus OX=10090 GN=Cfi PE=1 SV=3	3656.3	3831.17	3899.02	410.895	1077.62	448.012
Q9DBB9;Q642I5	20	18	132.394	0.0116314	0.0103278	214.727	0.901287	serum	4t1	61334.7	Carboxypeptidase N subunit 2 OS=Mus musculus OX=10090 GN=Cpn2 PE=1 SV=2	7200.93	7442.44	5833.4	35.9077	59.2879	0.166076
Q8K159;Q91WU7;F8WJ05	19	1	151.534	1.98801e-06	5.79403e-05	Infinity	1	serum	4t1	102119	Itih1 protein OS=Mus musculus OX=10090 GN=Itih1 PE=2 SV=1	1387.58	1418.34	2520.06	0	0	0
P13542	19	3	95.9132	0.0188733	0.0147029	73.3603	0.810213	serum	4t1	223791	Myosin-8 OS=Mus musculus OX=10090 GN=Myh8 PE=2 SV=2	2232.62	2349.52	2927.94	92.5054	9.86717	0
Q9Z2T6;Q3TUZ8	18	6	134.955	0.0128639	0.011172	8.31258	0.885069	serum	4t1	57413.2	Keratin_ type II cuticular Hb5 OS=Mus musculus OX=10090 GN=Krt85 PE=1 SV=2	5981.68	6224.32	7206.48	299.017	315.63	1720.67
H9H9R5;P26262	18	18	123.923	0.00172923	0.0027129	10.0019	0.999547	serum	4t1	73492.7	Plasma kallikrein OS=Mus musculus OX=10090 GN=Klkb1 PE=1 SV=2	4042.58	4234.38	2790.89	596.996	277.848	231.733
Q01339;Q6LAL7;Q9CY42;I7HJR3;I7HPW5	17	15	147.292	0.00209512	0.0030264	26.511	0.998955	serum	4t1	39930.5	Beta-2-glycoprotein 1 OS=Mus musculus OX=10090 GN=Apoh PE=1 SV=1	8461.74	9043.44	7658.75	538.516	308.773	101.898
P98064;A0A2R8VHR3	17	14	102.761	0.000193836	0.00073876	9.02606	1	serum	4t1	81622.2	Mannan-binding lectin serine protease 1 OS=Mus musculus OX=10090 GN=Masp1 PE=1 SV=2	6292.24	6716.36	5928.26	500.959	713.276	883.787
P07309;Q5M9K1;Q9D6A4	17	14	124.446	0.0219932	0.0166363	9.60202	0.77512	serum	4t1	15890	Transthyretin OS=Mus musculus OX=10090 GN=Ttr PE=1 SV=1	53000.6	54252	35639.1	7661.81	6364.63	854.981
P03987;A0A075B5P5;A0A1Y7VJN6;Q6KAM2	16	12	154.416	0.0157733	0.0127698	117.821	0.847745	serum	4t1	44499.4	Ig gamma-3 chain C region OS=Mus musculus OX=10090 PE=1 SV=2	17295.8	18524.9	20984.7	5.82177	1.15415	475.159
P42703;Q3U234;Q3UKU5;A0A2I3BRT7;O35672	15	10	80.5437	0.0034667	0.00444979	30.2315	0.993584	serum	4t1	123886	Leukemia inhibitory factor receptor OS=Mus musculus OX=10090 GN=Lifr PE=1 SV=1	1782.06	1938.49	716.729	61.7751	16.1101	68.8913
Q8BH35;Q8BGT4	14	13	81.6347	0.0242103	0.017957	21.4546	0.751814	serum	4t1	68054.3	Complement component C8 beta chain OS=Mus musculus OX=10090 GN=C8b PE=1 SV=1	451.581	368.894	1510.53	61.5978	42.8538	4.19642
A2AF47;A0A2X0U2I4;A2AF67;A2AF65;A0A1Y7VLR3;A2AN46;A2AN48;B9EJ04;E9PW78;Q3V3A7;Q8BI52;Q8BSP2;Q921M4;Q99K61;Z4YJU8	14	9	78.3778	0.00462014	0.00544715	719.617	0.985303	serum	4t1	240395	Dedicator of cytokinesis protein 11 OS=Mus musculus OX=10090 GN=Dock11 PE=1 SV=1	64036.6	69143.3	42755.8	8.49478	234.277	1.71301
B5THE2;Q6XK24;Q6XK23	14	6	81.5415	0.00460021	0.0054397	185.204	0.985471	serum	4t1	209747	Maltase-glucoamylase OS=Mus musculus OX=10090 GN=Mgam PE=1 SV=1	15692.7	16200.4	14523.6	132.373	112.607	5.64536
Q6DFZ2;F6W8R9;Q76KB5;Q6PI66;Q7TPP1	14	11	67.5227	0.0043295	0.00516893	47.8138	0.987674	serum	4t1	249556	Nesprin-2 (Fragment) OS=Mus musculus OX=10090 GN=Syne2 PE=1 SV=1	31047.6	31163.7	22819.4	1005.5	675.327	97.5486
Q03734;Q6P4P1	14	3	205.687	0.0110028	0.0100027	18.7968	0.909595	serum	4t1	47235.4	Serine protease inhibitor A3M OS=Mus musculus OX=10090 GN=Serpina3m PE=1 SV=2	1469.49	1042.47	1603.24	88.4923	118.625	11.8135
Q7TS98;I6L9E1;A0A140T8P9;P01637;P01638;A0A075B5K0	13	2	128.188	0.000970358	0.00187954	64.1503	0.99998	serum	4t1	26796.9	Anti-colorectal carcinoma light chain OS=Mus musculus OX=10090 PE=1 SV=1	1678.92	1467.5	1226.46	13.1098	46.2952	8.76128
P02088;A8DUK0;A8DUM2;A8DUP7;A8DUK2;A8DUL5;A8DUP3;A8DUP5;A8DUK4;A8DUK7;A8DUQ5;B1Q450;A8DUL0;A8DUL2;A8DUP0;A8DUQ1;E9Q223;A8DUL7;Q61650;Q61348	13	2	211.791	5.59315e-05	0.000357908	14.6696	1	serum	4t1	15954.3	Hemoglobin subunit beta-1 OS=Mus musculus OX=10090 GN=Hbb-b1 PE=1 SV=2	45732.5	47088.7	52537.2	4309.53	2748.92	2850.35
P41317;Q3UEK1	13	12	120.984	0.0130777	0.0112102	228.405	0.882273	serum	4t1	26356.3	Mannose-binding protein C OS=Mus musculus OX=10090 GN=Mbl2 PE=1 SV=2	14819.3	15385.3	23629.8	5.37023	230.327	0
P29621;Q14AS7;E9Q499;F2Z405;Q3UDB3;Q3UE77;Q80X76;Q3UTZ5	13	7	123.034	0.0168138	0.0134149	7.84797	0.834862	serum	4t1	46937.2	Serine protease inhibitor A3C OS=Mus musculus OX=10090 GN=Serpina3c PE=2 SV=1	4083.01	4014.13	3761.55	502.919	887.563	120.57
Q3UXR4;P26040;Q3TCP5;Q3UL48;Q4KML7;Q8CBU4	13	6	89.9656	0.011152	0.0100691	6.33368	0.907623	serum	4t1	69507	Uncharacterized protein OS=Mus musculus OX=10090 GN=Ezr PE=2 SV=1	990.749	1069.81	2555.58	386.064	159.303	183.458
Q06770;Q91WQ0;Q3UKW1;Q7M0B1	12	10	132.826	0.00847918	0.00838546	4.78721	0.942525	serum	4t1	44940.4	Corticosteroid-binding globulin OS=Mus musculus OX=10090 GN=Serpina6 PE=1 SV=1	6719.2	7148.46	6559.32	2228.3	674.688	1364
Q9ESB3;A0A0R4J039;A0A338P6H8	12	12	93.209	0.0237917	0.0177261	4.64352	0.756113	serum	4t1	60132.3	Histidine-rich glycoprotein OS=Mus musculus OX=10090 GN=Hrg PE=1 SV=2	4711.97	4829.94	4599.33	1254.68	318.058	1472.63
P01837	12	1	106.378	0.00268252	0.0037022	564.512	0.997288	serum	4t1	12105.2	Immunoglobulin kappa constant OS=Mus musculus OX=10090 GN=Igkc PE=1 SV=2	5157.07	3350.87	5179.84	3.62809	20.619	0
Q07456	12	12	94.7713	0.0137027	0.0115659	36.4403	0.874139	serum	4t1	39941.7	Protein AMBP OS=Mus musculus OX=10090 GN=Ambp PE=1 SV=2	196417	215103	169870	2917.19	342.061	12695.4
Q91WP6;G3X8T9;A2RTV1;Q3U1B7	12	5	155.738	0.000105199	0.000526489	68.4655	1	serum	4t1	46889.2	Serine protease inhibitor A3N OS=Mus musculus OX=10090 GN=Serpina3n PE=1 SV=1	2487.52	2465.41	2632.7	20.4072	53.2122	37.1755
P52430;H3BK03;H3BLB8	12	10	77.9831	0.00479114	0.00559866	44.6521	0.983828	serum	4t1	39736.3	Serum paraoxonase/arylesterase 1 OS=Mus musculus OX=10090 GN=Pon1 PE=1 SV=2	10991.4	11207.1	8446.6	516.899	131.462	37.9477
Q61247;Q5ND36;Q5ND35;E9PXE0	11	8	79.9102	0.00309252	0.0041189	126.214	0.995561	serum	4t1	55200.1	Alpha-2-antiplasmin OS=Mus musculus OX=10090 GN=Serpinf2 PE=1 SV=1	4713.78	4912.6	4491.77	31.0887	76.4026	4.36786
P09813;A7YL62	11	7	35.5628	0.00073227	0.00161621	699.617	0.999997	serum	4t1	11366.2	Apolipoprotein A-II OS=Mus musculus OX=10090 GN=Apoa2 PE=1 SV=2	12486.1	11940.5	13222.9	2.76289	37.7805	13.2711
Q0VGR5;Q8K389;Q9CUY5	11	5	59.5211	0.000139631	0.000615435	67.0487	1	serum	4t1	207186	CDK5 regulatory subunit associated protein 2 OS=Mus musculus OX=10090 GN=Cdk5rap2 PE=2 SV=1	6457.6	5876.43	8623.43	136.464	56.4317	119.675
P40142;A0A286YE28;O55021;Q9Z2L5	11	10	75.8777	0.0254025	0.0185634	6.30585	0.739822	serum	4t1	68314.9	Transketolase OS=Mus musculus OX=10090 GN=Tkt PE=1 SV=1	9154.88	9341.05	13618.7	2906.7	1780.15	405.998
Q64726	11	10	63.8917	0.00329069	0.0042793	440.968	0.994561	serum	4t1	35560.1	Zinc-alpha-2-glycoprotein OS=Mus musculus OX=10090 GN=Azgp1 PE=1 SV=2	3639.28	3570.09	4264.65	18.2147	7.80539	0
Q9EPL2	10	8	56.1409	0.000150963	0.000623305	10.6171	1	serum	4t1	110154	Calsyntenin-1 OS=Mus musculus OX=10090 GN=Clstn1 PE=1 SV=1	16157.6	18481	11968	1440.68	1749.55	1199.53
D3Z5G7	10	1	98.1697	0.000184594	0.000708986	273.808	1	serum	4t1	62539.3	Carboxylic ester hydrolase OS=Mus musculus OX=10090 GN=Ces1b PE=1 SV=1	12765.8	13768.5	7681.82	72.5262	18.8583	33.5795
Q9Z218;E9PWX1;Q5U4C2;Q80VM5	10	5	37.1018	1.71445e-06	5.30904e-05	176.423	1	serum	4t1	91944.9	Dipeptidyl aminopeptidase-like protein 6 OS=Mus musculus OX=10090 GN=Dpp6 PE=1 SV=1	15230.5	14347.5	10649.2	72.7968	72.2311	82.9881
Q5SXJ3;Q3TE55;Q3TER9;Q8C1K4	10	7	39.4593	0.00931492	0.00892363	123.05	0.931774	serum	4t1	133585	Fanconi anemia group J protein homolog OS=Mus musculus OX=10090 GN=Brip1 PE=2 SV=1	70097.3	73077.2	50629.9	16.7479	1504.93	53.3277
P08071;B8YJF9;Q3TP24;Q3UBV2;Q4FJR3;Q5MJE7;A0A0G2JFM6;A0A0G2JGN1	10	7	60.7425	0.0497246	0.0328052	5.66501	0.558411	serum	4t1	79719.7	Lactotransferrin OS=Mus musculus OX=10090 GN=Ltf PE=1 SV=4	8561.68	9060.75	6147.9	3409.58	601.686	184.72
Q8R121	10	8	73.1753	0.0381358	0.0259189	49.5434	0.632023	serum	4t1	51911.6	Protein Z-dependent protease inhibitor OS=Mus musculus OX=10090 GN=Serpina10 PE=1 SV=1	2978.64	2734.67	2686.85	94.5787	74.9727	0
Q9WVJ2;B2RT97;E9Q5I9;E9Q0U1;E9PY93;F6ZQQ3	9	6	44.8161	0.00141736	0.00238051	7.00027	0.999827	serum	4t1	43151.6	26S proteasome non-ATPase regulatory subunit 13 OS=Mus musculus OX=10090 GN=Psmd13 PE=1 SV=1	9410.35	9368.01	9827.16	1597.02	1716.15	773.175
Q91V24;B7ZNA4;E9Q6G4;B2RWU5	9	6	55.6585	0.007513	0.00775502	7.78895	0.954563	serum	4t1	239051	ATP-binding cassette sub-family A member 7 OS=Mus musculus OX=10090 GN=Abca7 PE=1 SV=1	2193.98	1485.51	1846.28	349.618	271.834	87.9855
Q00493;Q543R4	9	9	72.9067	0.00191118	0.00288502	9.05021	0.999292	serum	4t1	53655.1	Carboxypeptidase E OS=Mus musculus OX=10090 GN=Cpe PE=1 SV=2	85883.5	92537	84615	5121.44	8666.34	15276.2
P06797;Q3TNC8;Q3TT75;Q3TVJ1;Q3U5U9;Q3UHZ4;Q3UWH6;Q543M3;Q9D0C0;A0A1Y7VNM3;A0A1Y7VNQ4;A0A1Y7VJC1;A0A1Y7VP49;Q6LAF5	9	8	67.3982	0.0130635	0.0112102	2.08791	0.882458	serum	4t1	38117.7	Cathepsin L1 OS=Mus musculus OX=10090 GN=Ctsl PE=1 SV=2	13722.8	14995.3	18408.2	9667.9	7221.44	5681.65
Q8K182;A2A997;A2A998;Q8K1T7	9	8	69.4358	0.0137683	0.0116015	94.278	0.873289	serum	4t1	67734.2	Complement component C8 alpha chain OS=Mus musculus OX=10090 GN=C8a PE=1 SV=1	1316.73	1258.24	1884.31	20.486	26.8132	0
P01878	9	1	100.471	0.0334273	0.0234589	23.4153	0.667976	serum	4t1	37617.3	Ig alpha chain C region OS=Mus musculus OX=10090 PE=1 SV=1	716.19	728.406	443.497	0	0	80.6348
Q8BKG3;Q3V2W2	9	5	44.3149	0.000596697	0.00142822	117.28	0.999999	serum	4t1	119014	Inactive tyrosine-protein kinase 7 OS=Mus musculus OX=10090 GN=Ptk7 PE=1 SV=1	175331	211696	203755	1734.17	2786.87	516.331
P97290;A2ATR8	9	7	67.07	0.000630672	0.00146984	75.6606	0.999999	serum	4t1	55869.8	Plasma protease C1 inhibitor OS=Mus musculus OX=10090 GN=Serping1 PE=1 SV=3	4684.1	4932.92	6854.54	91.5269	100.864	25.3126
P59511;Q0V926	8	6	35.7298	0.000791168	0.00166099	37.4675	0.999995	serum	4t1	219539	A disintegrin and metalloproteinase with thrombospondin motifs 20 OS=Mus musculus OX=10090 GN=Adamts20 PE=2 SV=2	9274.34	9712.04	15670.4	506.861	140.354	277.768
A8DUN2	8	1	141.198	4.82678e-05	0.000337438	16.086	1	serum	4t1	15775.1	Beta-globin OS=Mus musculus OX=10090 GN=Hbbt1 PE=3 SV=1	6310.13	6586.27	9396.41	444.179	409.446	532.23
Q4LDF6;Q61405	8	1	70.8736	2.41137e-05	0.000251031	Infinity	1	serum	4t1	39129.9	Complement factor H-related 2 OS=Mus musculus OX=10090 GN=Cfhr2 PE=1 SV=1	307.908	168.272	447.772	0	0	0
B6ZHD0;O70318;Q3UNQ6;Q80UE3;Q80UE5;B6ZHC5;Q80UE4;B6ZHC6;Q811B2;B6ZHC7;A0A1W2P6I5;A0A1W2P7I4;Q8C928;Q8CGJ6	8	6	38.0736	1.75571e-05	0.000217064	25.8845	1	serum	4t1	110409	Erythrocyte protein band 4.1-like 2 OS=Mus musculus OX=10090 GN=Epb41l2 PE=2 SV=1	13250.8	12903.5	10418.3	567.447	460.021	385.445
P01898;A0A2Z4SX67;A0A2Z4T1F2;A0A2Z4T3E7;A7VMS6;E9PX63;E9Q0G4;G3UXE9;O19441;Q0WXH4;Q31215;A0A0B4J1G3;A0A2Z4SX83;A0A2Z4SXD0;A0A2Z4SXF4;A0A2Z4SXF9;A0A2Z4SXH6;A0A2Z4SXH9;A0A2Z4SXI5;A0A2Z4SXJ4;A0A2Z4SXM8;A0A2Z4SXP9;A0A2Z4SXU7;A0A2Z4SXV7;A0A2Z4SXX1;A0A2Z4SY00;A0A2Z4SYI0;A0A2Z4SYT1;A0A2Z4SYY5;A0A2Z4SYY7;A0A2Z4SYZ5;A0A2Z4SYZ7;A0A2Z4SZ94;A0A2Z4SZF3;A0A2Z4SZJ5;A0A2Z4T1D9;A0A2Z4T1J0;A0A2Z4T1U4;A0A2Z4T1X3;A0…	8	1	67.9238	0.0218146	0.0165772	Infinity	0.777055	serum	4t1	37479.2	H-2 class I histocompatibility antigen_ Q10 alpha chain OS=Mus musculus OX=10090 GN=H2-Q10 PE=1 SV=3	17.8294	8.69001	443.426	0	0	0
P01868;P01869	8	3	59.4196	0.00016377	0.000649209	1337.39	1	serum	4t1	36274.9	Ig gamma-1 chain C region secreted form OS=Mus musculus OX=10090 GN=Ighg1 PE=1 SV=1	1048.6	991.042	610.795	1.98179	0	0
Q5U472;A0A075B6A7;A2NVV3;A2NVV4;A2NVV5;A2NVV6;A2NW25;A2NX63;K7T921;K7T9D7;K7T9E3;K7T9J0;K7T9K2;K7T9T3;K7T9V3;K7TD32;K7TD45;K7TD91;K7TDF6;K7TH26;K7TH57;K7TH64;K7TH68;K7THG8;K7THI4;K7TQX5;K7TR19;K7TR35;K7TR64;K7TR97;K7TRD7;K7TRT0;K7U5N1;K7U624;K7U6F1;K7U6G2;K7U6K6;X5J4D1;X5J4K9;X5J4T7;X5J4T9	8	1	106.428	0.00141496	0.00238051	109.889	0.999828	serum	4t1	53054.8	Igh protein OS=Mus musculus OX=10090 GN=Igh PE=2 SV=1	9161.02	8819.3	4904.96	75.8231	116.106	16.3296
E9Q6I2;Q3V2X3;Q3UEL3;G3UY13	8	2	52.1076	0.000335985	0.000994724	26.9055	1	serum	4t1	74543.7	Interleukin-1 receptor accessory protein OS=Mus musculus OX=10090 GN=Il1rap PE=1 SV=1	4483.04	4697.38	5486.91	288.282	107.881	148.979
P07744	8	2	75.0634	0.0413137	0.0278875	6.1682	0.609917	serum	4t1	56625.6	Keratin_ type II cytoskeletal 4 OS=Mus musculus OX=10090 GN=Krt4 PE=1 SV=2	54685.1	57198	52800.5	1455.79	1969.07	23274
P21619;A0A0R4J0Q5;Q3V159	8	4	39.5709	0.00131932	0.00225849	45.8349	0.999881	serum	4t1	67432.2	Lamin-B2 OS=Mus musculus OX=10090 GN=Lmnb2 PE=1 SV=2	10848.9	11596.2	11774.6	380.79	290.804	74.9933
Q91XL1	8	7	47.6122	0.0100584	0.00936755	193.2	0.922051	serum	4t1	37830.2	Leucine-rich HEV glycoprotein OS=Mus musculus OX=10090 GN=Lrg1 PE=1 SV=1	2592.51	2737.36	5123.91	18.0279	36.0806	0
Q6ZQK2;Q9JKF1;Q80UW7;Q3TU98;Q8CDT3;Q05CQ4;Q3TPD2;Q3TR56;Q8BPA6;Q8CDW9;Q8CGH5;Q9D408;A0A0U1RNG5	8	6	42.195	0.0142626	0.0118567	6.12901	0.866912	serum	4t1	192111	MKIAA0051 protein (Fragment) OS=Mus musculus OX=10090 GN=Iqgap1 PE=2 SV=1	34148.3	32121.8	39956.1	7183.46	8287.96	1860.26
Q3U5J2	8	7	41.8352	0.0268071	0.0193614	8.23568	0.72616	serum	4t1	85099.4	Prolow-density lipoprotein receptor-related protein 1 OS=Mus musculus OX=10090 GN=Lrp1 PE=1 SV=1	99046	102006	96443.4	13241.2	20960.2	1921.42
P12246;Q4JFI8	8	8	73.2034	0.000838286	0.00168837	11.6681	0.999992	serum	4t1	26418.1	Serum amyloid P-component OS=Mus musculus OX=10090 GN=Apcs PE=1 SV=2	11053.2	12044.3	12032.3	1528.75	581.147	900.857
P46412;A0A1C7ZMZ5;A0A1C7ZMZ7;P21765;Q8CC60;Q8CDQ5	7	6	43.6281	0.0122405	0.0107913	201.946	0.893254	serum	4t1	25445.2	Glutathione peroxidase 3 OS=Mus musculus OX=10090 GN=Gpx3 PE=1 SV=2	5497.55	5446.72	7333.07	23.7415	66.7645	0
P01631;Q5F2I0	7	5	50.638	0.00132214	0.00225849	1037.45	0.999879	serum	4t1	12386.9	Ig kappa chain V-II region 26-10 OS=Mus musculus OX=10090 PE=1 SV=1	4561.13	4566.26	5585.06	13.099	1.07768	0.00462667
K7T952;K7TGZ8;Q2VT26;A0A0B4J1J6;X5J4K8;X5J5K8;A0A075B5T6;Q2VT28	7	2	69.0062	0.000132833	0.000598307	2056.28	1	serum	4t1	12843.4	IgM heavy chain variable region (Fragment) OS=Mus musculus OX=10090 PE=2 SV=1	2897.09	2413.65	3788.21	1.91745	2.5075	0
A0A075B5T3;A0A0A6YWS9	7	2	63.6666	0.00116238	0.00208665	515.986	0.999941	serum	4t1	13464.2	Immunoglobulin heavy variable 6-6 (Fragment) OS=Mus musculus OX=10090 GN=Ighv6-6 PE=4 SV=1	1110.49	1249.12	1073.79	6.44314	0	0.210912
Q08EK4;Q08EK5;Q6IFZ6;Q4L0E7;Q678L1	7	4	71.9967	0.0159176	0.0128375	9.10864	0.845942	serum	4t1	61358.8	Keratin 77 OS=Mus musculus OX=10090 GN=Krt77 PE=2 SV=1	6048.01	6033.14	3090.24	171.999	281.022	1212.58
Q91WP0;Q3UEP7	7	7	40.7322	0.000337288	0.000994724	23.8475	1	serum	4t1	76999.4	Mannan-binding lectin serine protease 2 OS=Mus musculus OX=10090 GN=Masp2 PE=1 SV=1	1864.46	1742.31	2226.58	110.878	89.085	44.647
P20357;Q3URJ7	7	4	40.9146	0.00357651	0.00457112	43.1613	0.992933	serum	4t1	199531	Microtubule-associated protein 2 OS=Mus musculus OX=10090 GN=Map2 PE=1 SV=2	957.76	1153.65	1236.98	41.4301	31.1821	4.96624
P19246;Q80TQ3	7	3	50.7362	0.0243711	0.0180223	5.29176	0.750175	serum	4t1	117280	Neurofilament heavy polypeptide OS=Mus musculus OX=10090 GN=Nefh PE=1 SV=3	2328.42	2459.21	1639.14	869.349	155.228	189.907
E9PWW9;Q3UJ04;Q3V3T8;Q3UK64	7	4	41.9094	0.00547455	0.00620695	21.5301	0.977406	serum	4t1	163575	Remodeling and spacing factor 1 OS=Mus musculus OX=10090 GN=Rsf1 PE=1 SV=2	2125.14	1857.67	1204.07	54.5659	21.1414	165.206
Q811P8;I7HFI3	7	6	33.9749	0.00428217	0.00515171	431.329	0.988043	serum	4t1	231601	Rho GTPase-activating protein 32 OS=Mus musculus OX=10090 GN=Arhgap32 PE=1 SV=2	32166.4	34015.6	49291.8	155.985	107.762	3.96941
Q3UHK8;Q05CE3	7	3	48.5203	0.00150049	0.00249475	837.846	0.99977	serum	4t1	204119	Trinucleotide repeat-containing gene 6A protein OS=Mus musculus OX=10090 GN=Tnrc6a PE=1 SV=2	18617.9	6709.29	11885.1	18.9627	24.0545	1.39704
A8DUV1	6	1	93.2034	0.0491853	0.0324927	7.64366	0.561444	serum	4t1	15198.3	Alpha-globin OS=Mus musculus OX=10090 GN=Hbat1 PE=3 SV=1	122.159	131.364	653.449	52.0665	49.0395	17.5508
A2MY50;A0A0B4J1H7;I6L998;A0A0B4J1H8;U5JE44	6	3	36.0247	0.0220862	0.0166812	23.743	0.774116	serum	4t1	12570.1	Anti-acid phosphatase variable light chain 11 (Fragment) OS=Mus musculus OX=10090 PE=2 SV=1	2154.07	2067.95	406.513	96.5769	87.9334	10.4326
P14106;A0A3B0ITG8;Q3U6I5;Q3US82;Q3TSS3;Q7TNF5;Q80W16;Q9R171	6	5	34.5238	0.0181978	0.0142213	17.7185	0.818171	serum	4t1	26945.5	Complement C1q subcomponent subunit B OS=Mus musculus OX=10090 GN=C1qb PE=1 SV=2	4652.12	4993.73	1179.14	483.736	68.7722	58.4337
A0A087WRB8;Q91Y44	6	5	40.4524	0.0155732	0.0126698	2.73569	0.850253	serum	4t1	171179	Dystonin (Fragment) OS=Mus musculus OX=10090 GN=Dst PE=1 SV=1	10233.5	11309	9988.34	4451.23	4924.83	2149.66
Q8BL66	6	4	29.2988	0.000126031	0.000585817	37.6182	1	serum	4t1	162055	Early endosome antigen 1 OS=Mus musculus OX=10090 GN=Eea1 PE=1 SV=2	6778.14	7415.74	9550.37	297.268	199.091	134.832
O35641;P01902;Q31634;Q5KTQ1;Q5KTQ2;Q6RJ37;Q31148;Q31191;A0A2Z4SYU1;Q31614	6	1	52.2106	0.0119831	0.0106021	52.1211	0.896646	serum	4t1	41776.1	H-2K(D) antigen OS=Mus musculus OX=10090 GN=mCG_129835 PE=3 SV=1	438.202	439.42	306.403	9.8482	12.8686	0
P49182;Q5FW62	6	5	37.34	0.0147834	0.012147	10.3424	0.860246	serum	4t1	54782	Heparin cofactor 2 OS=Mus musculus OX=10090 GN=Serpind1 PE=1 SV=1	1395.39	1337.82	899.582	100.696	224.717	25.8407
A0A075B5M7;A0A0M4KPD8;A0A0B4J1J1;A0A0G2JDV4;Q65ZI1;A0A0B4J1J2	6	6	23.618	0.0084135	0.00837064	13.8511	0.943359	serum	4t1	10459.5	Immunoglobulin kappa variable 5-39 OS=Mus musculus OX=10090 GN=Igkv5-39 PE=1 SV=7	5194.76	5256.68	2017.81	178.285	122.282	599.666
C0LQ91;Q3TA44;Q3U807;Q9WVG5;Q3U5K0;Q3U713;Q3UDI6	6	6	37.1942	0.00109015	0.00203057	26.7527	0.999959	serum	4t1	57256	Lipase OS=Mus musculus OX=10090 GN=Lipg PE=3 SV=1	87898.5	93249.2	70566.7	5838.69	1602.47	1967.77
G5E8B9	6	5	28.2985	0.00813066	0.00818789	47.9624	0.946926	serum	4t1	120676	MCG130893 OS=Mus musculus OX=10090 GN=Zbtb11 PE=1 SV=1	98241.9	84841.5	66904.8	2037.07	3001.07	174.036
A0A1W2P711;Q91ZV0;E9PY90;E9Q3S2;H3BJI6;H3BJS0;H3BK44;H3BK48;H3BKH2;H3BKL6;H3BL19;Q3TZZ3;H3BJ71;H3BJY7	6	6	27.5616	0.00805616	0.00817935	8.46789	0.947859	serum	4t1	157161	Melanoma inhibitory activity protein 2 OS=Mus musculus OX=10090 GN=Mia2 PE=1 SV=2	6011.04	6381.48	6242.03	1010.11	952.848	237.653
Q6PGB8;Q05DE7	6	5	24.0535	0.000352441	0.00101992	48.8913	1	serum	4t1	122399	Probable global transcription activator SNF2L1 OS=Mus musculus OX=10090 GN=Smarca1 PE=1 SV=1	9036.58	9941.78	9574.35	274.228	222.85	86.9258
Q9JIG4;B9EHL3	6	3	31.7574	0.000352056	0.00101992	7.42819	1	serum	4t1	84804.8	Protein phosphatase 1 regulatory subunit 3F OS=Mus musculus OX=10090 GN=Ppp1r3f PE=1 SV=3	2187.86	2457.05	1654.05	362.625	239.708	245.647
A0A0N5E9G7;G3UWX1;G3X8Z6;P35601;Q5U4B1;Q3UJT6;Q61944	6	5	32.5602	2.39496e-05	0.000251031	106.054	1	serum	4t1	126664	Replication factor C subunit 1 OS=Mus musculus OX=10090 GN=Rfc1 PE=1 SV=1	830.155	894.307	943.994	8.66855	11.07	5.42281
Q3U0Y1;Q5I2A0;Q62259	6	1	93.8537	0.00406657	0.0049749	24.3233	0.989661	serum	4t1	49474.8	Serine (Or cysteine) peptidase inhibitor_ clade A_ member 3G OS=Mus musculus OX=10090 GN=Serpina3g PE=2 SV=1	119.59	151.161	124.527	5.7224	9.33654	1.19203
Q9WVB4;Q3UHN1;B2RX06	6	6	38.2864	3.71752e-05	0.000302447	185.03	1	serum	4t1	173772	Slit homolog 3 protein OS=Mus musculus OX=10090 GN=Slit3 PE=2 SV=2	42089.4	43486	47664.4	133.788	302.357	283.953
B7ZWN0;Q62205;A0A0R5RP26;B1AYL0;B2RY06;E9PW82;F8VPQ7;A0A0R5RP35;Q3UQV9	6	5	25.7467	0.01931	0.014949	126.701	0.805138	serum	4t1	227880	Sodium channel protein OS=Mus musculus OX=10090 GN=Scn9a PE=2 SV=1	7867.24	7162.95	8446.1	24.0579	161.231	0
Q3ZT31	6	6	26.1847	0.0135254	0.0114521	11.577	0.876441	serum	4t1	97887.6	Sorting nexin-25 OS=Mus musculus OX=10090 GN=Snx25 PE=1 SV=3	26937.9	28757	29091.8	1345.59	5465.76	512.374
Q8C341;B2RRF3	6	4	28.5713	0.00286223	0.00387467	29.1865	0.996589	serum	4t1	140423	SUN domain-containing ossification factor OS=Mus musculus OX=10090 GN=Suco PE=1 SV=3	9712.88	9030.86	20256	610.529	146.292	579.407
P29788	6	5	49.8708	0.00570146	0.00642014	2.80678	0.975107	serum	4t1	55647.5	Vitronectin OS=Mus musculus OX=10090 GN=Vtn PE=1 SV=2	6215.14	5848.37	6789.83	2018.29	1601.9	3096.88
Q6NV66;Q8BHQ4;D3Z083	6	5	26.9024	0.000788989	0.00166099	22.3548	0.999995	serum	4t1	201995	Zinc finger protein 646 OS=Mus musculus OX=10090 GN=Zfp646 PE=1 SV=1	8579.06	8949.26	10952.8	699.552	213.621	360.879
A2AP18;F7C3A0;H3BIW6	5	4	26.5591	0.000636943	0.00147468	12.1724	0.999999	serum	4t1	165951	1-phosphatidylinositol 4_5-bisphosphate phosphodiesterase eta-2 OS=Mus musculus OX=10090 GN=Plch2 PE=1 SV=2	2852.37	2755.21	2055.69	254.995	251.654	122.911
P10852;Q3TN39;A0A0U1RP98;Q60849;Q8BTJ9;A0A0U1RP32;A0A0U1RPG5;A0A0U1RPK4;Q3U144	5	5	38.5327	0.00283338	0.00384612	10.7556	0.996707	serum	4t1	58450.7	4F2 cell-surface antigen heavy chain OS=Mus musculus OX=10090 GN=Slc3a2 PE=1 SV=1	12832.9	12451.7	10082.5	1150.21	472.096	1665.93
P11859;Q3UTR7;Q8VCN0	5	4	37.0566	0.00302004	0.0040332	8.88272	0.9959	serum	4t1	52275.6	Angiotensinogen OS=Mus musculus OX=10090 GN=Agt PE=1 SV=1	2531.12	2518.29	1298.42	290.861	132.861	290.904
O88379;G3UWZ0;Q6P1D9;Q8C8D1	5	3	16.2736	0.00682557	0.00724157	117.462	0.962744	serum	4t1	180056	Bromodomain adjacent to zinc finger domain protein 1A OS=Mus musculus OX=10090 GN=Baz1a PE=1 SV=3	7803.29	7928.04	5812.32	116.153	63.5807	3.67539
Q8VCT4	5	1	57.2733	0.00109897	0.00203317	4.04762	0.999957	serum	4t1	62073	Carboxylesterase 1D OS=Mus musculus OX=10090 GN=Ces1d PE=1 SV=1	994.06	1010.45	1610.5	309.874	309.695	273.548
E9Q6C2;Q14DT6;Q3T9K7;Q8CG14;A0A1W2P7F1;Q8CFG8	5	3	41.2107	0.0379352	0.0258535	7.55813	0.633474	serum	4t1	79040.1	Complement component 1_ s subcomponent 1 OS=Mus musculus OX=10090 GN=C1s1 PE=1 SV=1	2838.52	2870.41	3358.51	522.381	626.121	51.1916
Q8VCG4;Q9DAC2	5	5	36.4223	0.0199903	0.0153796	13.1245	0.797337	serum	4t1	22679	Complement component C8 gamma chain OS=Mus musculus OX=10090 GN=C8g PE=1 SV=1	1652.55	1732.74	3512.16	215.114	282.824	27.602
Q8BZN6;A0A087WRP5;A0A0R4J2B7;A0A2X0U4P8;B2RWY0	5	3	24.6915	0.031878	0.0225634	27.5987	0.680736	serum	4t1	248210	Dedicator of cytokinesis protein 10 OS=Mus musculus OX=10090 GN=Dock10 PE=1 SV=3	16153.1	17614.5	15388.7	28.1446	5.59542	1747.37
Q8BGE5;B2RX10	5	3	24.6014	0.00370168	0.00467868	309.397	0.992154	serum	4t1	228470	Fanconi anemia group M protein homolog OS=Mus musculus OX=10090 GN=Fancm PE=1 SV=3	2240.84	2106.9	2858.59	15.4437	7.84777	0
P18528;Q5F2I8	5	2	33.6761	1.39475e-07	1.15174e-05	Infinity	1	serum	4t1	11121.4	Ig heavy chain V region 6.96 OS=Mus musculus OX=10090 PE=4 SV=1	310.828	240.59	295.098	0	0	0
A4FU62;G0YP42;Q9D8W4;A0A0G2JE99;P01843;A0A075B664;A2NVW2;A2NVW4;A2NVW5;P01728;P01729;Q8CGS1;Q9ET13	5	4	78.7682	0.000589668	0.00141824	108.572	0.999999	serum	4t1	25217.1	LOC207685 protein (Fragment) OS=Mus musculus OX=10090 GN=LOC207685 PE=2 SV=1	25009	25258.8	15447.6	223.223	313.876	68.171
Q3UCF2;Q6A068;A0A1W2P6Q8;A0A1W2P7H4;A0A1W2P7S8;A0A1W2P7Z8;A0A1W2P855	5	3	29.8246	0.0112157	0.0100821	24.9674	0.906781	serum	4t1	92417.8	MCG18249_ isoform CRA_a OS=Mus musculus OX=10090 GN=Cdc5l PE=1 SV=1	1790.1	1837.36	3136.53	142.406	116.456	12.0499
Q571K1;Q8CGE5;Q6PAK0;Q80UY9	5	3	29.6349	0.00216446	0.00310113	5.99159	0.998807	serum	4t1	221950	MKIAA4151 protein (Fragment) OS=Mus musculus OX=10090 GN=Golgb1 PE=2 SV=1	12786.3	12665.7	15490.6	1574.91	1722.93	3535.52
A2ABU4	5	4	36.5409	0.000278056	0.000883118	8.16699	1	serum	4t1	162862	Myomesin-3 OS=Mus musculus OX=10090 GN=Myom3 PE=1 SV=1	1372.62	1457.68	984.793	197.106	134.341	135.688
Q6PDN3	5	2	23.4313	0.0150296	0.0123084	47.3112	0.857117	serum	4t1	215549	Myosin light chain kinase_ smooth muscle OS=Mus musculus OX=10090 GN=Mylk PE=1 SV=3	254.97	218.213	622.987	22.5284	0.64097	0
P29341;Q3U8U8;Q8BN32;Q99KL3;Q9D4E6;A0A2I3BR37;A2A5N3;B2RXY9;Q3UX16;Q3V2M1;Q9DBE3	5	2	32.3286	0.0113357	0.0101563	4.75901	0.905194	serum	4t1	70899.1	Polyadenylate-binding protein 1 OS=Mus musculus OX=10090 GN=Pabpc1 PE=1 SV=2	2054.46	2181.76	1024.68	246.191	572.607	286.664
B9EKQ3;A2A7B5;Q80VF3	5	3	29.7071	0.00258763	0.00358121	113.409	0.997621	serum	4t1	185275	Prdm2 protein OS=Mus musculus OX=10090 GN=Prdm2 PE=2 SV=1	3844.51	3689.03	4289.67	38.9858	60.3249	4.94207
Q920E7	5	1	40.3625	0.00172199	0.0027129	10.661	0.999556	serum	4t1	13139.6	Pterin-mimicking anti-idiotope heavy chain variable region (Fragment) OS=Mus musculus OX=10090 PE=4 SV=1	522.99	931.924	512.228	95.3082	46.0156	43.1933
H7BWY6;Q00724;Q3TF08	5	4	32.2798	0.00845566	0.00838546	5.84315	0.942824	serum	4t1	28747.1	Retinol-binding protein 4 OS=Mus musculus OX=10090 GN=Rbp4 PE=1 SV=1	4143.21	4447.62	7529.72	1338.98	444.838	975.062
Q6KB05;A0A140T8P7;A0A1X9HIL1;A0A1X9HIM5	5	1	40.705	0.0463053	0.0307954	5.08732	0.578232	serum	4t1	27673.5	ScFv B8E5 protein (Fragment) OS=Mus musculus OX=10090 GN=scFv B8E5 PE=1 SV=1	1069.92	1149.99	785.423	307.327	246.574	36.851
P70274;E0CX80;E0CY03;E0CZ76	5	5	23.491	0.00645761	0.00694036	20.5053	0.966949	serum	4t1	42231.8	Selenoprotein P OS=Mus musculus OX=10090 GN=Selenop PE=1 SV=3	825.019	883.907	532.952	48.5712	52.6299	8.13045
A0A3B0INZ4;Q02105	4	4	28.9693	0.00191798	0.00288502	5.85566	0.999281	serum	4t1	29668.5	Adiponectin b OS=Mus musculus OX=10090 GN=Adib PE=4 SV=1	1312.55	1382.85	1924.22	223.123	381.428	184.364
A0A0R4J1N3;E9QP56;P33622	4	4	53.5708	0.00183258	0.0028198	17.5122	0.999411	serum	4t1	10922.3	Apolipoprotein C-III OS=Mus musculus OX=10090 GN=Apoc3 PE=1 SV=1	27880.4	28866.8	27934.9	2080	618.47	2137.14
Q9DBC3	4	1	30.1932	6.46678e-06	0.000114084	112.75	1	serum	4t1	96703	Cap-specific mRNA (nucleoside-2'-O-)-methyltransferase 1 OS=Mus musculus OX=10090 GN=Cmtr1 PE=1 SV=1	23522.3	21493.8	34790.1	247.846	239.469	220.499
B7ZNS9;P03953;Q3UP47	4	4	29.2974	2.89488e-05	0.000265612	1931.5	1	serum	4t1	28499	Cfd protein OS=Mus musculus OX=10090 GN=Cfd PE=2 SV=1	1159.53	1060.54	1681.19	0.748407	1.2714	0
Q80YC5;E9Q698	4	3	25.189	0.0428613	0.0286588	25.6872	0.599718	serum	4t1	67982.4	Coagulation factor XII OS=Mus musculus OX=10090 GN=F12 PE=1 SV=2	639.716	733.756	757.548	46.0162	36.9442	0
E9Q123;E9Q815	4	3	22.4307	0.0134438	0.0114423	334.582	0.877501	serum	4t1	20748.8	C-terminal-binding protein 2 OS=Mus musculus OX=10090 GN=Ctbp2 PE=4 SV=1	63.3119	42.2586	1002.09	3.31059	0	0
Q3TCH7;Q8R1T2	4	3	14.1997	0.00614369	0.00672061	32.5552	0.970421	serum	4t1	88266.9	Cullin-4A OS=Mus musculus OX=10090 GN=Cul4a PE=1 SV=1	865.63	1099.35	521.501	6.40507	7.99764	61.9748
A2RSQ0;B8JKU3;E9Q0R9	4	2	18.5276	0.005194	0.00592957	16.5282	0.980138	serum	4t1	146112	DENN domain-containing protein 5B OS=Mus musculus OX=10090 GN=Dennd5b PE=1 SV=2	1500.23	1357.92	1038.21	84.2726	129.594	21.8735
Q3KP75;Q8VHG0;D3YUF0;D3Z2C5	4	2	25.3845	0.0169582	0.0135083	54.6592	0.833097	serum	4t1	64419.5	Dimethylaniline monooxygenase [N-oxide-forming] OS=Mus musculus OX=10090 GN=Fmo4 PE=2 SV=1	759.881	556.034	779.763	22.0131	16.3277	0
Q8C9X6;A0A0R4J1K0;A0A1W2P6H1;O35219;Q53Z09;Q6GQT6;Q80XE8	4	2	21.2062	0.0104419	0.00965219	110.641	0.917001	serum	4t1	90981.1	Enhancer of polycomb homolog 1 OS=Mus musculus OX=10090 GN=Epc1 PE=1 SV=1	1570.07	1715.11	1684.05	27.7215	17.0501	0.141698
Q6YJU1;Q6YJU2;Q8CB17;Q9QXC1;A0A338P7B8	4	4	24.5955	0.00290863	0.00391608	22.537	0.996393	serum	4t1	34506.8	Fetuin-B OS=Mus musculus OX=10090 GN=Fetub PE=1 SV=1	1420.02	1631.27	1372.73	51.5104	20.7977	123.992
O70165;Q2WFW2;Q4FJM1	4	3	26.9816	0.000154743	0.000633631	530.34	1	serum	4t1	36868.8	Ficolin-1 OS=Mus musculus OX=10090 GN=Fcn1 PE=1 SV=1	2219.75	2310.84	5279.42	5.14942	10.3734	2.97474
O35188;Q8C9Y1;A0A1D5RMK8	4	4	25.7494	0.00535529	0.00609965	19.1851	0.978583	serum	4t1	42554.9	Fractalkine OS=Mus musculus OX=10090 GN=Cx3cl1 PE=1 SV=3	93336.2	101007	83816.3	8628.78	4684.06	1185.87
Q5H8B9;F8WHZ0	4	3	20.7487	1.65362e-06	5.30904e-05	Infinity	1	serum	4t1	236082	FRAS1-related extracellular matrix protein 3 OS=Mus musculus OX=10090 GN=Frem3 PE=2 SV=2	2006.97	1908.08	1123.77	0	0	0
Q61626;Q80WU3	4	3	23.8298	0.0361303	0.0249216	43.0154	0.646841	serum	4t1	110417	Glutamate receptor ionotropic_ kainate 5 OS=Mus musculus OX=10090 GN=Grik5 PE=2 SV=2	3605.57	3842.89	3745.76	148.664	110.75	0.822558
Q3UH94;Q8BRB7;Q501M5;Q14AW2;Q3UXM1;Q6ZQC7;S4R2Q8	4	4	24.0288	3.44333e-05	0.000294145	20.2836	1	serum	4t1	199481	Histone acetyltransferase OS=Mus musculus OX=10090 GN=Kat6b PE=2 SV=1	60117	61029.2	46419.4	2148.51	3149.52	2963.11
P01644;A0A075B5L0;A2NVE9;A2NVF0;P01645;P01647;P01643	4	4	23.9649	0.000960213	0.00187954	48.9054	0.999981	serum	4t1	12024.3	Ig kappa chain V-V region HP R16.7 OS=Mus musculus OX=10090 PE=1 SV=1	3224.33	3309.9	2053.22	100.203	22.1082	53.2824
P01723;A0A075B663;A2MXS5;A2MY58;A2NVW1;A2NVW3;P01726;P01727;Q8VDE2	4	3	25.8385	0.000534174	0.00130376	114.335	1	serum	4t1	12335.8	Ig lambda-1 chain V region OS=Mus musculus OX=10090 PE=1 SV=2	1905.87	1917.27	1244.65	16.3306	23.0281	4.96541
A0A075B5Q4;A0A075B5Q9;A0A0A6YWC7;P18525	4	1	33.6803	0.000843379	0.00169102	1559.31	0.999992	serum	4t1	13246.2	Immunoglobulin heavy variable 5-12 (Fragment) OS=Mus musculus OX=10090 GN=Ighv5-12 PE=4 SV=1	6194.75	6606.15	2506.59	1.71807	8.09875	0
P01592	4	3	38.8016	5.35972e-05	0.000354072	29.9747	1	serum	4t1	18469.8	Immunoglobulin J chain OS=Mus musculus OX=10090 GN=Jchain PE=1 SV=4	18768.9	18049.6	11111	618.836	492.193	487.969
A0A075B5K2;A0A0G2JDR3	4	3	31.3951	0.000159245	0.000641462	940.889	1	serum	4t1	10533.6	Immunoglobulin kappa chain variable 9-124 OS=Mus musculus OX=10090 GN=Igkv9-124 PE=1 SV=7	2285.38	2448.79	1207.57	3.11199	0.475845	2.72719
A0A140T8M5;A0A075B5N6;A0A0G2JDG9;A0A0G2JGT0	4	1	24.4562	0.015707	0.0127369	6.19133	0.848575	serum	4t1	12871.3	Immunoglobulin kappa variable 6-15 (Fragment) OS=Mus musculus OX=10090 GN=Igkv6-15 PE=1 SV=2	608.367	558.636	393.872	82.8209	141.554	27.7318
Q8BKC5;Q3TT04;Q6NZC1;Q7TN23;Q9CYG6	4	4	23.0222	0.00324014	0.00424701	11.8715	0.994826	serum	4t1	125074	Importin-5 OS=Mus musculus OX=10090 GN=Ipo5 PE=1 SV=3	5353.79	5668.88	6021.24	745.341	505.24	185.12
Q8CGK3;Q3V2D0	4	4	12.3238	0.00791913	0.00808996	29.3862	0.949567	serum	4t1	106413	Lon protease homolog_ mitochondrial OS=Mus musculus OX=10090 GN=Lonp1 PE=1 SV=2	5211.63	5712.59	5914.75	370.147	175.889	26.986
Q9EQM6	4	3	15.6018	0.0257097	0.0187051	16.0216	0.736792	serum	4t1	87177	Microprocessor complex subunit DGCR8 OS=Mus musculus OX=10090 GN=Dgcr8 PE=1 SV=2	1751.44	1385.1	460.435	9.90456	60.8266	153.777
A5D6P2;B7ZNY3;E0CXL4;G3XA13;Q99NH2;B2RUK1;E0CY24;E0CZ83;F6S7Z1	4	4	16.283	0.000744857	0.00163296	2.89325	0.999997	serum	4t1	149771	Par-3 (Partitioning defective 3) homolog (C. elegans) OS=Mus musculus OX=10090 GN=Pard3 PE=1 SV=1	4389.65	4834.48	4195.93	1869.93	1472.91	1295.56
B2RSW8;Q9R0L6	4	2	25.5757	0.00618347	0.00672061	26.4907	0.969988	serum	4t1	230259	Pericentriolar material 1 OS=Mus musculus OX=10090 GN=Pcm1 PE=2 SV=1	9094.61	9507.36	11149.7	181.591	76.1825	865.326
B1AWN4;Q5DU18	4	3	35.4652	0.0287898	0.0206728	3.87899	0.707699	serum	4t1	168890	Phospholipid-transporting ATPase OS=Mus musculus OX=10090 GN=Atp10b PE=3 SV=1	10978.8	11569.3	13471.8	1130.65	2591.74	5563.49
B2RUP2	4	4	28.9653	0.0359286	0.0248621	80.3575	0.648372	serum	4t1	124374	Protein unc-13 homolog D OS=Mus musculus OX=10090 GN=Unc13d PE=1 SV=2	7845.29	8135.89	7101.57	144.753	142.497	0
E9PYK8	4	2	28.175	1.28989e-06	5.21635e-05	172.405	1	serum	4t1	209831	Rho guanine nucleotide exchange factor 4 OS=Mus musculus OX=10090 GN=Arhgef4 PE=1 SV=2	7904.21	7859.56	9296.16	40.3786	48.601	56.3758
B2RY56;Q14CH1;S4R2B0	4	1	16.5004	0.000851047	0.00169342	21.8709	0.999991	serum	4t1	99894.2	RNA-binding protein 25 OS=Mus musculus OX=10090 GN=Rbm25 PE=1 SV=2	8989.51	8761.1	6861.18	363.759	178.277	583.287
Q8R429	4	3	17.2882	0.00728216	0.00756402	75.8557	0.957352	serum	4t1	110794	Sarcoplasmic/endoplasmic reticulum calcium ATPase 1 OS=Mus musculus OX=10090 GN=Atp2a1 PE=1 SV=1	599.844	522.573	316.259	17.9912	0.4709	0.503864
P63330	4	2	23.1225	0.0129569	0.0111829	248.215	0.883852	serum	4t1	36178.5	Serine/threonine-protein phosphatase 2A catalytic subunit alpha isoform OS=Mus musculus OX=10090 GN=Ppp2ca PE=1 SV=1	8556.02	8631.34	9777.5	49.4948	59.1403	0
Q6NSQ5	4	2	16.7979	0.00108316	0.00203057	Infinity	0.99996	serum	4t1	63871.4	Sp140 nuclear body protein OS=Mus musculus OX=10090 GN=Sp140 PE=1 SV=1	335.344	427.22	5446.7	0	0	0
P61939;Q3UEL9;Q8BII9	4	4	25.8813	2.38025e-05	0.000251031	Infinity	1	serum	4t1	47280.5	Thyroxine-binding globulin OS=Mus musculus OX=10090 GN=Serpina7 PE=2 SV=1	281.618	272.385	673.014	0	0	0
A0A1B0GRS7;Q6PD31;Q80TL6;A0A1B0GRP1;A0A1B0GRQ7;A0A1B0GSP3;A0A1B0GSQ2;A2VDH1;A0A140T8S1;Q8BV41;Q8C0C6;Q9CS73;Q9CVC1	4	2	21.4073	5.87226e-07	3.23276e-05	Infinity	1	serum	4t1	69134.9	Trafficking kinesin-binding protein 1 OS=Mus musculus OX=10090 GN=Trak1 PE=1 SV=1	665.208	440.524	492.412	0	0	0
P24604;Q3TH41;Q3U436;Q8CFK4;I6L9F0	4	4	20.0787	0.0070483	0.00736759	39.2607	0.960136	serum	4t1	74338.8	Tyrosine-protein kinase Tec OS=Mus musculus OX=10090 GN=Tec PE=1 SV=2	64393.7	53712.3	99616.1	2950.09	2337.56	257.904
Q8R5H1;Q3TPH3;Q3TQV7	4	2	23.2396	0.000371009	0.0010327	3.93619	1	serum	4t1	113580	Ubiquitin carboxyl-terminal hydrolase 15 OS=Mus musculus OX=10090 GN=Usp15 PE=1 SV=1	2529.84	2440.63	2633.72	557.461	564.422	809.981
Q9CQX0;D3Z0Y8;F6SXD2	4	2	17.9395	0.0154362	0.0125998	3.80597	0.851976	serum	4t1	27528.2	Ubiquitin thioesterase OTUB2 OS=Mus musculus OX=10090 GN=Otub2 PE=1 SV=1	3245.43	3426.21	1836.38	924.292	905.942	405.206
Q80W69	4	2	19.75	5.48639e-05	0.000357671	32.6233	1	serum	4t1	35097.6	Uncharacterized protein C12orf71 homolog OS=Mus musculus OX=10090 PE=2 SV=1	39319.7	40512.6	30703.6	958.428	887.375	1542.45
Q3TKK8;Q7TMK6;A0A1B0GT78;Q3UWV9;A0A1B0GSU8	4	1	27.5472	6.67749e-06	0.000114084	240.699	1	serum	4t1	83865	Uncharacterized protein OS=Mus musculus OX=10090 GN=Hook2 PE=2 SV=1	23121.1	22713	18510.6	82.6969	117.65	66.9767
Q9D479;E9PZL9	4	2	24.227	0.0111783	0.0100698	60.4749	0.907275	serum	4t1	82614.9	UV-stimulated scaffold protein A OS=Mus musculus OX=10090 GN=Uvssa PE=1 SV=2	221.64	199.854	33.5996	3.98714	3.53819	0
Q8R2V3;Q499F8;Q8CBF5	4	3	14.0401	0.000315081	0.000958227	161.31	1	serum	4t1	117112	Zinc finger protein 445 OS=Mus musculus OX=10090 GN=Znf445 PE=2 SV=2	1693.36	1777.31	3129.69	19.3195	5.34287	16.2549
B1AXS5;B1AXS7;B1AXS8;Q9JLM4;B1AXS6	4	2	26.2778	0.0057993	0.00647148	434.043	0.974093	serum	4t1	156757	Zinc finger_ MYM-type 3 OS=Mus musculus OX=10090 GN=Zmym3 PE=1 SV=1	73595.1	76712.5	84484	110.465	425.785	4.69081
P27659;Q3T9U9;Q3U9L3;Q3UB15;Q3UB67;Q3UB90;A0A087WQK0;Q99N25	3	2	15.2334	0.00867314	0.00847578	9.83901	0.940052	serum	4t1	46395.1	60S ribosomal protein L3 OS=Mus musculus OX=10090 GN=Rpl3 PE=1 SV=3	6587.42	6959.73	13268.2	1138.68	316.154	1270.58
A0A3B0J1H7;Q60994;Q8BRW2	3	2	21.6306	0.00364552	0.00461948	40.3217	0.992508	serum	4t1	28132.6	Adiponectin d OS=Mus musculus OX=10090 GN=Adid PE=4 SV=1	5926.55	6155.36	6060.39	208.309	212.411	29.2188
Q2VT24	3	1	28.9523	0.0485393	0.0321087	9.88129	0.565122	serum	4t1	14198.9	Anti-lipoteichoic acid heavy chain variable region (Fragment) OS=Mus musculus OX=10090 PE=2 SV=1	2489.27	2280.17	827.043	13.4103	13.3019	539.659
Q8BUE4	3	1	25.0547	0.00106333	0.00201854	984.321	0.999965	serum	4t1	40863.1	Apoptosis-inducing factor 2 OS=Mus musculus OX=10090 GN=Aifm2 PE=1 SV=1	1283.44	1127.71	3017.86	5.51549	0	0
A4GZ26;D3Z5I6;D3Z6V7;E9QAD8;Q5DU25	3	1	14.0917	0.0111571	0.0100691	51.7245	0.907555	serum	4t1	162685	ARF6 guanine nucleotide exchange factor IQArfGEF OS=Mus musculus OX=10090 GN=Iqsec2 PE=1 SV=1	312.856	266.866	192.932	0	14.9378	0
Q9WV92;A0A3B2WBE1;A0A3B2WD96;A7YY80;D0VYV6;D0VYV7;Q8BGK4;A0A286YCY8	3	2	20.5654	0.000402399	0.00109546	111.081	1	serum	4t1	103794	Band 4.1-like protein 3 OS=Mus musculus OX=10090 GN=Epb41l3 PE=1 SV=1	15605	16269.2	20350.4	244.772	168.723	56.6532
E9PYP1;Q5FWH4	3	1	30.2523	0.0306811	0.0219039	123.421	0.690938	serum	4t1	62142.9	Carboxylic ester hydrolase OS=Mus musculus OX=10090 GN=Ces1a PE=1 SV=1	10425.7	10094.7	32662.8	378.671	52.2391	0
J3JS86;Q5PR68;S4R1I4	3	2	17.3858	0.0427233	0.0286438	6.80026	0.600613	serum	4t1	118418	Centrosomal protein of 112 kDa OS=Mus musculus OX=10090 GN=Cep112 PE=1 SV=2	2120.55	2567.56	1837.75	728.078	38.5503	193.019
B2RSU6;B2RY19;D3Z3H4;Q6AW69;A0A0U1RPL0;E9Q5Q0;J3QP59;Q3B7Z2;Q3TGG2;Q3TYH7;Q7TQH0	3	1	16.6933	0.00948105	0.00896976	196.058	0.929611	serum	4t1	148910	Cingulin-like 1 OS=Mus musculus OX=10090 GN=Cgnl1 PE=1 SV=1	5430.14	4797.71	6381.99	0	80.511	4.20794
Q07968;Q3UER0;Q8K0W0	3	3	18.2076	2.50971e-05	0.000251031	1646.23	1	serum	4t1	78476.5	Coagulation factor XIII B chain OS=Mus musculus OX=10090 GN=F13b PE=1 SV=2	1409.59	1220.92	1140.45	1.37675	0.871069	0.0428448
Q3TVN6;Q6P8R3;Q9Z126;A0A0J9YTR7	3	3	28.6884	0.0174385	0.0137684	28.0993	0.827264	serum	4t1	11471.6	C-X-C motif chemokine OS=Mus musculus OX=10090 GN=Pf4 PE=1 SV=1	1736.23	2343.7	871.58	5.64328	163.723	6.84813
O88508;G3UX07;Q3TYD7	3	2	12.1406	0.00168831	0.00269836	Infinity	0.999594	serum	4t1	103269	DNA (cytosine-5)-methyltransferase 3A OS=Mus musculus OX=10090 GN=Dnmt3a PE=1 SV=2	937.853	889.911	64.5742	0	0	0
Q2KHI9;A0A1W2P7E8;A0A1W2P804	3	2	15.4709	2.10242e-05	0.000242249	87.5464	1	serum	4t1	127183	DNA helicase MCM9 OS=Mus musculus OX=10090 GN=Mcm9 PE=1 SV=2	206604	212717	194456	1941.2	1770.37	3299.31
E0CXD1;H7BX01;P58281;Q80TX7;Q8BK99	3	2	14.5668	0.0318305	0.022562	58.5239	0.681135	serum	4t1	79218.9	Dynamin-like 120 kDa protein_ mitochondrial OS=Mus musculus OX=10090 GN=Opa1 PE=1 SV=1	27194.4	26304.2	26071.6	463.548	891.554	4.51583
Q8BUH7;A0A1L1SQ68;Q2TA95	3	2	9.8286	0.021945	0.0166253	5.50592	0.775641	serum	4t1	47769.9	E3 ubiquitin-protein ligase RNF26 OS=Mus musculus OX=10090 GN=Rnf26 PE=2 SV=1	246.861	267.2	234.44	20.5819	16.8134	98.5494
E9PUP9;E9PUQ0;Q60629;E9PUQ2;E9PUQ4;Q6PFV6;Q8C276;Q8C278	3	2	16.4761	0.00508299	0.0058297	16.4576	0.981184	serum	4t1	114470	Ephrin type-A receptor 5 OS=Mus musculus OX=10090 GN=Epha5 PE=1 SV=1	1614.5	1559.84	442.922	109.234	50.1683	60.3902
D3YUP5	3	1	18.6703	0.0242667	0.017972	26.0656	0.751238	serum	4t1	87760.5	Exocyst complex component 3-like 2 OS=Mus musculus OX=10090 GN=Exoc3l2 PE=1 SV=2	151.655	96.9627	326.272	0.0372101	0.200367	21.8179
A0A2R8VHN9;Q9D3V8;Q08EB1	3	3	14.038	0.0094245	0.00896976	34.7978	0.930348	serum	4t1	73106.5	Family with sequence similarity 227_ member A OS=Mus musculus OX=10090 GN=Fam227a PE=4 SV=1	5812.42	5643.13	5167.84	16.7375	118.004	342.972
Q8BKT3;S4R198	3	2	19.196	0.00321111	0.00422013	14.5452	0.994975	serum	4t1	88240.6	GC-rich sequence DNA-binding factor 2 OS=Mus musculus OX=10090 GN=Gcfc2 PE=1 SV=2	2223.71	2455.71	1452.05	78.3866	74.2476	268.911
B7ZNF9	3	2	19.6585	0.00173056	0.0027129	10.8467	0.999545	serum	4t1	102859	Golgb1 protein OS=Mus musculus OX=10090 GN=Golgb1 PE=2 SV=1	4877.65	4710.32	7032.47	532.945	263.73	735.626
B7ZDF7;Q6P9T4;Q9Z2V6;D6RH93	3	2	13.7761	6.58067e-08	8.15119e-06	Infinity	1	serum	4t1	120681	Histone deacetylase OS=Mus musculus OX=10090 GN=Hdac5 PE=1 SV=1	1371.04	1067.56	1095.76	0	0	0
E9QKE9;H3BJQ9;H3BK24;H3BLS0;P53564;Q5BL05	3	2	17.5761	0.0174515	0.0137684	2.60189	0.827108	serum	4t1	156799	Homeobox protein cut-like OS=Mus musculus OX=10090 GN=Cux1 PE=1 SV=1	24526.8	24446.8	23914.8	12750.1	5308.2	9955.3
Q9Z2Y3;D3Z6A7	3	2	17.9453	0.00112704	0.00205297	313.58	0.99995	serum	4t1	41527.1	Homer protein homolog 1 OS=Mus musculus OX=10090 GN=Homer1 PE=1 SV=2	462.973	434.168	484.894	4.40728	0	0
P01792	3	1	17.5997	0.0270298	0.0194938	15.3113	0.72404	serum	4t1	13993.6	Ig heavy chain V region HPCG8 OS=Mus musculus OX=10090 PE=1 SV=1	214.468	194.054	83.6139	24.3943	0.790919	6.95673
P01787;P01788;P01790;P01791;P01794;A0A075B5S2;A2NU19;P01789;P01793	3	1	25.9061	0.0376318	0.0257175	15.479	0.635681	serum	4t1	13891.4	Ig heavy chain V regions TEPC 15/S107/HPCM1/HPCM2/HPCM3 OS=Mus musculus OX=10090 PE=1 SV=1	3340.1	3343.65	991.843	375.901	11.5422	108.429
P84750	3	2	11.8153	0.00146962	0.00245166	6.73269	0.999792	serum	4t1	13364.9	Ig kappa chain V region Mem5 (Fragment) OS=Mus musculus OX=10090 PE=1 SV=1	917.432	781.878	614.419	70.5651	137.607	135.484
P01654	3	1	18.4222	1.54067e-05	0.000206309	Infinity	1	serum	4t1	12094.5	Ig kappa chain V-III region PC 2880/PC 1229 OS=Mus musculus OX=10090 PE=1 SV=1	1311.98	1230.81	3392.48	0	0	0
P04940;A0A0B4J1I5;A0A0B4J1I8;A0N275;P04941;P04944;Q8VDD0;P04943	3	1	33.4114	1.36571e-05	0.00018796	Infinity	1	serum	4t1	11675.1	Ig kappa chain V-VI region NQ2-17.4.1 OS=Mus musculus OX=10090 PE=2 SV=1	568.999	564.554	257.024	0	0	0
A0A075B5V1;A0A075B5V6;P06330;A0A0M4LB22;P01756;P01757;Q9QXE9;Q9QXF0	3	1	32.5535	7.09921e-05	0.000386527	151.74	1	serum	4t1	11080.4	Immunoglobulin heavy variable 1-31 OS=Mus musculus OX=10090 GN=Ighv1-31 PE=4 SV=1	14254.7	16212	6875.64	63.5006	90.3172	92.2761
A0A075B5N4;A0A0G2JF28;A0N262	3	3	22.8405	0.00357967	0.00457112	295.651	0.992914	serum	4t1	11090.3	Immunoglobulin kappa chain variable 8-27 OS=Mus musculus OX=10090 GN=Igkv8-27 PE=4 SV=1	2297.13	2392.54	1434.63	0	1.44655	19.2681
A0A0R4J0S2;P70389;Q570Z9;Q791Q5;Q9JIL0	3	3	19.3134	0.000966777	0.00187954	8.72078	0.99998	serum	4t1	67788.4	Insulin-like growth factor-binding protein complex acid labile subunit OS=Mus musculus OX=10090 GN=Igfals PE=1 SV=1	955.192	957.199	1476.38	181.921	116.863	89.8019
A2A863;A2A864;Q3ULT5;Q3UNP2;Q3USM4;Q66JU8	3	3	12.6641	0.0135447	0.0114521	14.3889	0.876189	serum	4t1	205472	Integrin beta-4 OS=Mus musculus OX=10090 GN=Itgb4 PE=1 SV=1	1394.37	1374.68	2529.89	250.92	94.0947	23.2517
A0EQY3;K4DI67;Q3UTU7;Q6ZQK0	3	1	15.4107	0.00270396	0.00371111	7005.58	0.997209	serum	4t1	171316	Jacobsen syndrome region 2 protein OS=Mus musculus OX=10090 GN=Ncapd3 PE=2 SV=1	43.9532	42.1911	458.001	0	0.0776731	0
Q53VP8	3	1	43.8326	0.000167164	0.000652152	5976.75	1	serum	4t1	12049.6	Kappa chain (Fragment) OS=Mus musculus OX=10090 PE=2 SV=1	4056.06	3788.51	8547.49	0	2.74264	0
A0A2R8VHR6;Q0VBK2	3	2	15.0755	0.00797773	0.00811637	9.64704	0.948838	serum	4t1	45379.2	Keratin_ type II cytoskeletal 80 OS=Mus musculus OX=10090 GN=Krt80 PE=1 SV=1	2029.02	2150.61	5294.66	313.325	512.12	156.648
Q5PSV9;E9QK89	3	3	15.4088	0.0290748	0.0208473	20.2534	0.70512	serum	4t1	185982	Mediator of DNA damage checkpoint protein 1 OS=Mus musculus OX=10090 GN=Mdc1 PE=1 SV=1	1273.56	1320.47	1580.43	146.539	56.468	3.1038
E9PXF8;E9Q0D4;Q8C135	3	2	14.3154	5.28281e-06	9.89228e-05	30.9739	1	serum	4t1	212455	Myotubularin-related protein 13 OS=Mus musculus OX=10090 GN=Sbf2 PE=1 SV=1	44102.8	43322.2	42841	1539.83	1542.27	1123.58
Q8VCS0;A2TJ61;Q54A77;Q71S36	3	3	17.5337	0.00173544	0.0027129	35.136	0.999539	serum	4t1	58220.1	N-acetylmuramoyl-L-alanine amidase OS=Mus musculus OX=10090 GN=Pglyrp2 PE=1 SV=1	920.146	865.948	2454.33	20.8727	66.5182	33.295
Q0EEE2;B7ZN87	3	2	17.0411	2.7734e-09	1.37412e-06	Infinity	1	serum	4t1	102840	Patched domain-containing protein 3 OS=Mus musculus OX=10090 GN=Ptchd3 PE=1 SV=1	12491.7	11600	10631.8	0	0	0
I6L966;P14847;Q542I3	3	3	17.1888	0.0342024	0.0238676	27.2769	0.661773	serum	4t1	25558.1	Pentaxin OS=Mus musculus OX=10090 GN=Crp PE=2 SV=1	598.115	546.194	518.021	41.2794	19.6633	0
P16301;Q791M3;Q9CW47	3	3	16.7894	0.00282284	0.00384234	95.8254	0.99675	serum	4t1	50089.1	Phosphatidylcholine-sterol acyltransferase OS=Mus musculus OX=10090 GN=Lcat PE=1 SV=2	405.1	426.496	652.232	0.63052	2.55432	12.2998
Q9DB30;D6RG71;A0A0U1RPC7;D6RGU6	3	1	19.5176	0.0383201	0.0260085	35.0739	0.630697	serum	4t1	46971.7	Phosphorylase b kinase gamma catalytic chain_ liver/testis isoform OS=Mus musculus OX=10090 GN=Phkg2 PE=2 SV=2	2534.53	2667.57	521.436	0	163.185	0
A3KFU5;A3KFU8;Q6PHQ9;Q91YZ8;Q99LF8;V9GXG3	3	2	21.3508	0.0226468	0.0170526	28.8968	0.768111	serum	4t1	69658.7	Polyadenylate-binding protein OS=Mus musculus OX=10090 GN=Pabpc4 PE=1 SV=1	9176.05	9147.35	3227.27	456.255	273.122	16.403
Q03717	3	3	9.1654	0.0249954	0.0182929	25.7813	0.743876	serum	4t1	96447.1	Potassium voltage-gated channel subfamily B member 1 OS=Mus musculus OX=10090 GN=Kcnb1 PE=1 SV=2	1473.75	1472.23	2195.89	104.136	92.0591	3.24634
A6H667;Q02111;Q920N8;Q3UK53	3	2	17.8853	0.00190728	0.00288502	32.6305	0.999298	serum	4t1	83113	Protein kinase C theta type OS=Mus musculus OX=10090 GN=Prkcq PE=1 SV=1	1922.39	1967.85	1276.8	86.9899	54.3596	17.0002
P23492;Q543K9	3	1	16.953	0.0338592	0.0236949	109.545	0.664505	serum	4t1	32562.3	Purine nucleoside phosphorylase OS=Mus musculus OX=10090 GN=Pnp PE=1 SV=2	35227.9	36635.7	31333	863.435	78.6156	0
F6T1Y2;Q5SSM3	3	1	21.1528	0.0039625	0.00487445	85.302	0.990405	serum	4t1	70261	Rho GTPase-activating protein 44 (Fragment) OS=Mus musculus OX=10090 GN=Arhgap44 PE=1 SV=1	351.581	314.897	174.72	6.45937	3.40205	0
M0QWF3;Q68FF0;Z4YM60	3	2	19.0674	0.00932954	0.00892363	7.88408	0.931584	serum	4t1	83049.3	RIKEN cDNA 0610010F05 gene OS=Mus musculus OX=10090 GN=0610010F05Rik PE=1 SV=1	54945.7	58108.9	58790.5	2681.48	4793.08	14321.9
Q8CET0	3	2	14.1205	0.00685753	0.00725994	105.483	0.962372	serum	4t1	30715.1	RIKEN cDNA 4921517D22 gene OS=Mus musculus OX=10090 GN=4921517D22Rik PE=2 SV=1	791.835	955.101	875.452	2.81424	22.0466	0
P28661;Q5ND09;Q5ND18	3	3	17.9676	2.35807e-05	0.000251031	66.3704	1	serum	4t1	55392.2	Septin-4 OS=Mus musculus OX=10090 GN=Sept4 PE=1 SV=1	23988	26313.4	18480.6	329.975	445.811	260.549
Q61143	3	2	21.0424	0.00301949	0.0040332	45.4757	0.995903	serum	4t1	107479	Short transient receptor potential channel 6 OS=Mus musculus OX=10090 GN=Trpc6 PE=1 SV=3	2511.49	2399.28	2260.39	11.0319	101.809	44.8511
Q80TR4;E9Q2P0;E9QAW9;E9Q117	3	2	22.5229	0.00363178	0.00461387	87.7062	0.992594	serum	4t1	173465	Slit homolog 1 protein OS=Mus musculus OX=10090 GN=Slit1 PE=1 SV=2	3726.58	3652.99	2747.53	38.3929	5.01222	72.0611
Q2M4G6;Q3USK4;Q62245;Q9QYS7	3	3	15.2467	0.0160008	0.0128489	3.0715	0.844905	serum	4t1	135151	Son of sevenless like-protein 1 (Fragment) OS=Mus musculus OX=10090 GN=Sos1 PE=4 SV=1	2264.62	2295.36	2462.71	1258.46	473.853	554.09
E9PUA2;Q5BLK4	3	2	11.6163	0.0482213	0.031941	24.5798	0.566951	serum	4t1	169436	Terminal uridylyltransferase 7 OS=Mus musculus OX=10090 GN=Tut7 PE=1 SV=1	1000.5	990.236	534.126	71.4093	31.3115	0
E9Q6P5;A0A1Y7VL44;A0A1Y7VLT4	3	1	19.0613	0.00165263	0.00265849	15.3853	0.999633	serum	4t1	95001.7	Tetratricopeptide repeat protein 7B OS=Mus musculus OX=10090 GN=Ttc7b PE=1 SV=1	25243.5	26658.9	14098.7	1751.11	1825.48	713.278
A0A3B2W7V8;A0A3B2WBH9;A0A3B2WCN9;Q9Z0U1	3	2	17.9328	0.00330486	0.00427941	10.3721	0.994485	serum	4t1	141921	Tight junction protein ZO-2 OS=Mus musculus OX=10090 GN=Tjp2 PE=1 SV=1	2001.85	1886.38	2447.89	251.74	275.712	83.4291
Q921K8	3	3	14.9684	0.0112325	0.0100821	347.817	0.906558	serum	4t1	102909	TRPM8 channel-associated factor 2 OS=Mus musculus OX=10090 GN=Tcaf2 PE=1 SV=1	15519.5	13506.8	12924.2	39.5303	81.0804	0
Q3TYI8	3	2	13.7972	0.000729311	0.00161621	29.5497	0.999997	serum	4t1	93405.5	Uncharacterized protein (Fragment) OS=Mus musculus OX=10090 GN=Sptan1 PE=2 SV=1	6044.27	5903.16	11539	170.49	433.136	191.186
P10925	3	3	14.1767	0.00242289	0.0033911	17.6466	0.99814	serum	4t1	90112.2	Zinc finger Y-chromosomal protein 1 OS=Mus musculus OX=10090 GN=Zfy1 PE=2 SV=3	31971.5	36302.3	29556.3	2161.83	2724.71	657.327
Q8BH00	2	2	16.2763	0.00221325	0.00314207	173.376	0.998694	serum	4t1	54405.3	2-aminomuconic semialdehyde dehydrogenase OS=Mus musculus OX=10090 GN=Aldh8a1 PE=1 SV=1	4001.19	3895.31	2519.5	3.07033	7.45246	49.5547
B2RXR8;B2RXX5;E9PX39	2	1	10.3976	0.0145813	0.0120609	67.0671	0.862826	serum	4t1	137050	A disintegrin-like and metallopeptidase (Reprolysin type) with thrombospondin type 1 motif_ 14 OS=Mus musculus OX=10090 GN=Adamts14 PE=2 SV=1	805.773	904.123	865.893	18.0926	20.3136	0
A2N494;A0A0F7W6M8	2	1	12.0048	0.00191288	0.00288502	403.984	0.999289	serum	4t1	12746.3	Aberrantly recombined kappa chain Vk8/J1 region (Fragment) OS=Mus musculus OX=10090 PE=1 SV=1	1085.68	1127.76	515.367	6.75475	0	0
Q91WC0	2	1	9.9116	0.00031516	0.000958227	4.06337	1	serum	4t1	67575.5	Actin-histidine N-methyltransferase OS=Mus musculus OX=10090 GN=Setd3 PE=1 SV=1	862.779	929.172	936.899	190.196	202.125	279.252
A0A3B0IP04;P98086;Q3TXB1;Q3UBX7	2	1	13.3074	0.0158275	0.0127927	8.65443	0.847066	serum	4t1	26202.5	Adiponectin c OS=Mus musculus OX=10090 GN=Adic PE=4 SV=1	2445.86	2958.85	1392.08	526.849	180.668	77.8381
B2RTL5;O35945	2	1	10.0443	0.0359824	0.0248646	22.5465	0.647963	serum	4t1	55044.1	Aldehyde dehydrogenase family 1_ subfamily A7 OS=Mus musculus OX=10090 GN=Aldh1a7 PE=1 SV=1	406.802	503.619	962.025	83.0481	0	0
G5E893;Q05CM6;Q3U569;Q66JQ1;Q6P211;Q80UL6	2	1	7.6954	0.00948639	0.00896976	240.805	0.929541	serum	4t1	234566	Ankyrin repeat domain 12 OS=Mus musculus OX=10090 GN=Ankrd12 PE=1 SV=1	3838.62	3423.52	6664.85	25.158	32.6772	0
A0A140LIB3	2	1	12.8646	0.00947415	0.00896976	3.39316	0.929701	serum	4t1	173915	Ankyrin repeat domain 31 OS=Mus musculus OX=10090 GN=Ankrd31 PE=4 SV=1	4788.71	5081.35	4669.92	1731.88	1781.75	771.458
Q8K1F2;A0A097PUD0;A0A0A6YYE7	2	2	14.0151	0.0314544	0.0224237	13.2207	0.684312	serum	4t1	12067.5	Anti-VIPase light chain variable region (Fragment) OS=Mus musculus OX=10090 PE=1 SV=1	1534.14	1635.47	211.832	83.5469	118.584	53.6379
E9Q4G4	2	1	16.7836	0.00657198	0.00703277	10.8725	0.965656	serum	4t1	37387.7	Apolipoprotein B-100 (Fragment) OS=Mus musculus OX=10090 GN=Apob PE=1 SV=1	1120.85	1128.14	856.966	37.0019	194.359	54.3114
Q61268	2	2	14.7907	0.0317911	0.022562	6.7978	0.681467	serum	4t1	14459.6	Apolipoprotein C-IV OS=Mus musculus OX=10090 GN=Apoc4 PE=1 SV=1	1904.46	1986.19	1255.66	67.6012	627.955	61.4995
Q9D668;Q0GJK2	2	2	5.9443	0.00200787	0.00294015	36.6901	0.999125	serum	4t1	44772.1	Arrestin domain-containing protein 2 OS=Mus musculus OX=10090 GN=Arrdc2 PE=2 SV=1	1161.01	1109.98	790.279	29.3183	45.9863	8.13115
F6SSU6;Q3V079	2	2	4.8276	0.000198457	0.000739313	9.16446	1	serum	4t1	17769.4	Basal body-orientation factor 1 (Fragment) OS=Mus musculus OX=10090 GN=Bbof1 PE=4 SV=1	23159.9	22672.8	17619	2878.97	2308.32	1736.39
A0A087WQQ2;Q9JJV1	2	2	10.2721	0.000272386	0.000870692	24.7688	1	serum	4t1	6106.81	Beta-crystallin A2 OS=Mus musculus OX=10090 GN=Cryba2 PE=4 SV=1	8447.26	8308.43	9438.97	457.593	193.777	406.198
B2RS09;Q7JJ13;U3KLT0	2	1	11.9503	0.0256486	0.0187051	19.8298	0.737393	serum	4t1	88352.1	Bromodomain containing 2 OS=Mus musculus OX=10090 GN=Brd2 PE=2 SV=1	1151.75	1263.49	796.678	11.8079	147.821	2.34557
Q5XJV9	2	1	12.6716	0.0012223	0.00216231	38.1977	0.999921	serum	4t1	50010.7	Bzrap1 protein (Fragment) OS=Mus musculus OX=10090 GN=Tspoap1 PE=2 SV=1	70375.8	79991.6	110080	1968.05	3999.3	851.065
E9Q9E7	2	1	10.6457	0.000409569	0.00110889	243.711	1	serum	4t1	205777	Centriolin OS=Mus musculus OX=10090 GN=Cntrl PE=1 SV=2	145.422	138.254	193.538	1.95812	0	0
A0A1Y7VJU1;Q9D3R3	2	1	8.4524	0.0352399	0.0244538	48.1546	0.653651	serum	4t1	53148.5	Centrosomal protein of 72 kDa (Fragment) OS=Mus musculus OX=10090 GN=Cep72 PE=1 SV=1	4195.66	4649.27	3311.6	0	224.696	27.7516
Q9EQI5	2	2	15.5562	0.000198458	0.000739313	14.8364	1	serum	4t1	12593.7	Chemokine (C-X-C motif) ligand 7_ isoform CRA_b OS=Mus musculus OX=10090 GN=Ppbp PE=1 SV=1	9445.69	9960.55	5332.45	513.356	574.039	580.035
O35864;A0A087WQA8;Q3V0K7	2	2	10.9668	0.0157003	0.0127369	19.9705	0.848659	serum	4t1	37777	COP9 signalosome complex subunit 5 OS=Mus musculus OX=10090 GN=Cops5 PE=1 SV=3	58098.9	60847.5	44299.1	1889.65	287.152	5997.53
Q9QZQ8	2	1	16.1939	0.00145782	0.00244019	29.8321	0.9998	serum	4t1	39906.3	Core histone macro-H2A.1 OS=Mus musculus OX=10090 GN=H2afy PE=1 SV=3	9943.87	10688.3	9171.44	587.711	290.639	120.694
A0A0N4SW56;Q8CIF2;Q8R0Y6	2	1	9.8811	0.00764102	0.00787077	13.8926	0.953	serum	4t1	39595.2	Cytosolic 10-formyltetrahydrofolate dehydrogenase OS=Mus musculus OX=10090 GN=Aldh1l1 PE=1 SV=1	297.651	308.596	223.101	25.5525	29.206	4.93848
Q5Q9H6;Q5Q9H7;Q9QUG2	2	1	14.17	5.35173e-05	0.000354072	8.75039	1	serum	4t1	88111.8	DNA polymerase kappa OS=Mus musculus OX=10090 GN=Polk PE=1 SV=1	6449.46	6639.34	5634.54	875.302	633.315	631.097
Q80W32	2	1	10.5977	0.00644569	0.00694036	411.473	0.967083	serum	4t1	49225.3	Dynein regulatory complex protein 9 OS=Mus musculus OX=10090 GN=Iqcg PE=1 SV=1	7050.67	7307.37	5536.13	48.3487	0	0
A0A0R4J0A0;F6W2Q5;H3BK65;H3BLE4;P42567;Q5JC28;Q80ZL3	2	1	9.6658	0.000757822	0.00164128	373.109	0.999996	serum	4t1	64712	Epidermal growth factor receptor substrate 15 OS=Mus musculus OX=10090 GN=Eps15 PE=1 SV=1	725.609	585.613	327.19	3.81251	0.578724	0
Q05D44;A0A1W2P6X1;E9QKG6;Q3U5I3	2	1	11.4213	6.6326e-07	3.2862e-05	Infinity	1	serum	4t1	138072	Eukaryotic translation initiation factor 5B OS=Mus musculus OX=10090 GN=Eif5b PE=1 SV=2	380.32	394.719	560.628	0	0	0
P03995	2	1	21.0945	0.000396343	0.00108493	51.9717	1	serum	4t1	49957.2	Glial fibrillary acidic protein OS=Mus musculus OX=10090 GN=Gfap PE=1 SV=4	80973.4	87323.3	89550	2301.32	704.195	1955.77
B2RXW1;P35492;Q8CE60	2	1	8.6266	2.13303e-06	5.87133e-05	3859.59	1	serum	4t1	72942.3	Histidine ammonia-lyase OS=Mus musculus OX=10090 GN=Hal PE=1 SV=1	507.36	495.574	354.3	0	0	0.351653
Q6P1F5;Q6ZQ77;Q9D689;Q9JKY5;Q80UP1;Q8BPA2	2	2	9.5136	0.0107535	0.00986662	219.353	0.912888	serum	4t1	120103	Huntingtin interacting protein 1 related OS=Mus musculus OX=10090 GN=Hip1r PE=2 SV=1	10300.9	10566.7	9574.87	135.68	3.10269	0
P01680;A0A075B5L2;A0A075B5M2;A0A075B5M3;A0A0G2JGI6;A0A0G2JH00	2	2	7.0146	0.0344673	0.0239513	6.16394	0.65968	serum	4t1	13836.6	Ig kappa chain V-IV region S107B OS=Mus musculus OX=10090 PE=4 SV=1	2344.95	2533.54	1479.84	171.788	788.037	71.7114
K7TDP3;P18531;Q53VR2;X5J571;A0A075B5S6;X5J4F0;X5J4F7;X5J4V9	2	1	15.3753	0.000196805	0.000739313	1733.18	1	serum	4t1	12915.4	IgA heavy chain variable region (Fragment) OS=Mus musculus OX=10090 PE=2 SV=1	2232.14	2472.42	1148.65	2.78819	0.588956	0
A0A075B5R6;A0A075B5R8	2	2	12.7426	1.66453e-08	2.74904e-06	Infinity	1	serum	4t1	13379.1	Immunoglobulin heavy variable 11-1 (Fragment) OS=Mus musculus OX=10090 GN=Ighv11-1 PE=4 SV=1	818.464	785.839	686.398	0	0	0
A0A0A6YXN4	2	1	14.0502	0.000459905	0.00119301	Infinity	1	serum	4t1	13026.7	Immunoglobulin heavy variable V1-18 (Fragment) OS=Mus musculus OX=10090 GN=Ighv1-18 PE=1 SV=1	1268.46	1308.9	166.98	0	0	0
A0A140T8P3	2	2	12.0796	0.00485058	0.00562698	18.244	0.983302	serum	4t1	12775.5	Immunoglobulin kappa chain variable 15-103 (Fragment) OS=Mus musculus OX=10090 GN=Igkv15-103 PE=4 SV=2	1072.79	1204.7	855.735	15.4357	61.8596	94.4448
A0A140T8N9;Q9JL74	2	1	12.4908	0.000158824	0.000641462	5.28269	1	serum	4t1	12827.4	Immunoglobulin kappa variable 6-32 (Fragment) OS=Mus musculus OX=10090 GN=Igkv6-32 PE=4 SV=2	1577.03	1399.03	1088.35	248.937	281.375	239.072
A0A140T8M4;B5UB69;A0A075B5N3;A0A0G2JE47;A0A0G2JFN8	2	2	14.8965	0.000627424	0.00146984	15.2163	0.999999	serum	4t1	11230.4	Immunoglobulin kappa variable 8-19 OS=Mus musculus OX=10090 GN=Igkv8-19 PE=1 SV=2	2638.78	2588.16	1700.16	93.0155	144.694	217.533
Q69Z38	2	1	10.1324	0.00619889	0.00672061	130.775	0.969819	serum	4t1	193207	Inactive tyrosine-protein kinase PEAK1 OS=Mus musculus OX=10090 GN=Peak1 PE=1 SV=4	2805.98	2715.21	2533.95	1.08511	22.8251	37.6853
O55023;Q3U5R8;Q80ZJ2;Q924B0;Q9D066;Q3TME6	2	2	11.8673	0.00195692	0.00291324	7.43257	0.999216	serum	4t1	30835.5	Inositol monophosphatase 1 OS=Mus musculus OX=10090 GN=Impa1 PE=1 SV=1	2939.76	3302.81	1834.68	355.495	495.454	235.789
Q9QXL2	2	1	11.1695	1.27628e-06	5.21635e-05	Infinity	1	serum	4t1	187962	Kinesin-like protein KIF21A OS=Mus musculus OX=10090 GN=Kif21a PE=1 SV=2	234.564	215.731	334.187	0	0	0
C6EQK4	2	1	17.2994	0.042848	0.0286588	3.38906	0.599804	serum	4t1	33380.2	L1 unspliced fusion gene protein OS=Mus musculus OX=10090 PE=2 SV=1	2062.32	2637.59	2917.9	419.797	1520.37	307.594
F6WLY0;G5E880;Q3TGD7;Q3TL84;Q3TVR1;Q3U560;Q60664;E9Q2C8;F6VUK8;Q3U583;Q3V325;Q3V3H7;Q8BNX8	2	1	16.4955	0.00717795	0.00748717	3.96433	0.958598	serum	4t1	56031.5	Lymphoid-restricted membrane protein (Fragment) OS=Mus musculus OX=10090 GN=Lrmp PE=1 SV=1	4147.58	4210.12	4820.18	588.688	1424.06	1311.36
Q9DAE9;A2AGP8;Q2TBY1;Q3V0S8;Q4KKZ5	2	2	15.0425	0.0330407	0.0232535	16.2398	0.671115	serum	4t1	30132.9	MCG19638_ isoform CRA_a OS=Mus musculus OX=10090 GN=1700012B07Rik PE=2 SV=1	5862.47	5312.33	7819.34	203.173	948.819	17.6138
B2RUK5;Q3ULD5;Q8K1L7	2	2	11.9108	0.000458627	0.00119301	63.9005	1	serum	4t1	61949.4	Methylcrotonoyl-Coenzyme A carboxylase 2 (Beta) OS=Mus musculus OX=10090 GN=Mccc2 PE=1 SV=1	31769.4	33073.1	30303.8	825.889	202.131	460.958
Q5DTG4;Q8C689;D3Z3H8	2	2	10.0974	3.32999e-05	0.000289454	2510.33	1	serum	4t1	52204	MKIAA4229 protein (Fragment) OS=Mus musculus OX=10090 GN=Zfp113 PE=2 SV=1	1142.44	1061.58	986.449	0	1.27094	0
Q14C51;Q3UK51;Q8BSI7	2	1	10.6802	0.0138171	0.0116229	98.2112	0.872657	serum	4t1	78366.6	Pentatricopeptide repeat domain-containing protein 3_ mitochondrial OS=Mus musculus OX=10090 GN=Ptcd3 PE=1 SV=2	1769.34	1948.93	2428.71	38.6945	23.7024	0.192611
Q6DFW5;Q6ZQ17	2	1	7.178	5.99178e-05	0.000370138	Infinity	1	serum	4t1	134791	Phospholipid-transporting ATPase OS=Mus musculus OX=10090 GN=Atp11b PE=1 SV=1	258.31	381.276	117.734	0	0	0
Q5IBN5;Q80YS3;Q8C2F6;Q9QZ09	2	1	7.6737	0.0206028	0.0158017	8.57193	0.790423	serum	4t1	87463.9	Phtf1 OS=Mus musculus OX=10090 GN=Phtf1 PE=1 SV=1	6478.4	6871.57	5484.15	1182.27	873.353	141.566
J3KMI9;A0A087WNV3;A0A087WPG2	2	1	12.8792	0.0107165	0.00985594	73.1893	0.913378	serum	4t1	26738.9	Predicted gene_ 21719 OS=Mus musculus OX=10090 GN=Gm21719 PE=4 SV=1	5562.44	5962.94	4217.97	93.9478	117.366	3.79081
P86049;S4R1Y9;S4R2P5	2	1	9.8234	6.31173e-05	0.000370138	14.9689	1	serum	4t1	60533.8	Probable RNA-binding protein 46 OS=Mus musculus OX=10090 GN=Rbm46 PE=1 SV=1	31104.3	28509.7	43047.4	2227.52	1958.08	2672.72
Q9WV03	2	1	10.3259	0.0322489	0.0227933	32.2249	0.677637	serum	4t1	40251.8	Protein FAM50A OS=Mus musculus OX=10090 GN=Fam50a PE=1 SV=1	747.126	807.752	656.777	47.1619	21.47	0
A2AWA7;A2AWA9;B2RRC5	2	1	10.2566	0.00394925	0.00487445	213.909	0.990498	serum	4t1	50753.1	Rab GTPase-activating protein 1 (Fragment) OS=Mus musculus OX=10090 GN=Rabgap1 PE=1 SV=1	636.871	671.405	176.284	0	6.94015	0
P31532	2	2	28.5806	4.8355e-05	0.000337438	47.5018	1	serum	4t1	15144.9	Serum amyloid A-4 protein OS=Mus musculus OX=10090 GN=Saa4 PE=1 SV=2	1345.6	1469.06	1087.73	32.9454	18.2195	30.9875
Q7TSG5;Q9D9T7;Z4YK11	2	1	11.2719	1.50817e-06	5.30904e-05	Infinity	1	serum	4t1	60723.4	SH3 domain-containing protein 21 OS=Mus musculus OX=10090 GN=Sh3d21 PE=1 SV=1	841.397	781.517	1342.55	0	0	0
P42225;A0A087WSP5;Q3TW11;Q8C3V4;Q8C497;Q8C8M3;Q99K94;Q9D323	2	2	6.7881	0.00448558	0.00532959	159.686	0.986422	serum	4t1	87881.9	Signal transducer and activator of transcription 1 OS=Mus musculus OX=10090 GN=Stat1 PE=1 SV=1	637.157	646.179	1311.14	6.87424	9.37316	0
Q8C110;A6H6M2	2	2	8.727	1.36867e-06	5.21635e-05	Infinity	1	serum	4t1	96082.2	SLIT and NTRK-like protein 6 OS=Mus musculus OX=10090 GN=Slitrk6 PE=1 SV=1	3781.74	4352.08	7327.14	0	0	0
Q8VCZ6	2	1	8.7428	0.00120855	0.00215392	Infinity	0.999926	serum	4t1	86516.5	Small G protein signaling modulator 3 OS=Mus musculus OX=10090 GN=Sgsm3 PE=1 SV=1	95.966	34.6328	328.328	0	0	0
P17809;Q3TD17;Q3U2J2	2	2	10.5179	0.017621	0.0138361	6.6909	0.825064	serum	4t1	54326.9	Solute carrier family 2_ facilitated glucose transporter member 1 OS=Mus musculus OX=10090 GN=Slc2a1 PE=1 SV=4	12670.4	12997	12441.5	1410.29	3753.04	532.31
Q91YY5	2	1	7.9872	0.0115275	0.0102724	11.9116	0.90266	serum	4t1	76316.9	Solute carrier organic anion transporter family member 1A5 OS=Mus musculus OX=10090 GN=Slco1a5 PE=2 SV=1	5242.52	5971.46	5119.29	114.423	212.9	1043.89
Q5SRF8;Q5SRF9;Q924S7	2	2	14.7222	0.0123701	0.0108285	93.9679	0.891549	serum	4t1	50845.4	Sprouty-related_ EVH1 domain-containing protein 2 OS=Mus musculus OX=10090 GN=Spred2 PE=1 SV=1	14470.7	15151.7	18652	48.5695	460.937	4.22595
Q04692	2	2	8.3824	0.00198575	0.00292816	14.9583	0.999166	serum	4t1	117421	SWI/SNF-related matrix-associated actin-dependent regulator of chromatin subfamily A containing DEAD/H box 1 OS=Mus musculus OX=10090 GN=Smarcad1 PE=1 SV=2	4554.57	4067.34	8265.71	599.195	202.78	327.003
Q60770	2	2	15.2434	0.00119913	0.00214485	360.383	0.999929	serum	4t1	68855.1	Syntaxin-binding protein 3 OS=Mus musculus OX=10090 GN=Stxbp3 PE=1 SV=1	498.807	587.852	667.602	4.86776	0	0
B7ZND8;B7ZND9;Q9D845;V9GX60;Z4YJY6	2	2	9.1806	0.000429573	0.00114219	34.8074	1	serum	4t1	44494.9	Testis expressed gene 9 OS=Mus musculus OX=10090 GN=Tex9 PE=2 SV=1	45128.4	51190.8	34642	1531.61	1622.99	607.847
F8VPK0;Q3UYZ5	2	1	12.2236	0.0207661	0.0158778	10.3359	0.788598	serum	4t1	176281	Tetratricopeptide repeat domain 37 OS=Mus musculus OX=10090 GN=Ttc37 PE=1 SV=1	7708.95	8302.03	8794.84	125.12	1821.68	453.156
Q62383	2	1	12.5569	0.0170324	0.0135457	6.37149	0.832191	serum	4t1	200284	Transcription elongation factor SPT6 OS=Mus musculus OX=10090 GN=Supt6h PE=1 SV=2	8453.43	7736.42	9364.81	382.599	1482.83	2145.36
Q8BQ33;A0A0U1RNX1;Q3UV49;Q8C6J3	2	2	12.2513	0.0146067	0.0120618	17.9812	0.862502	serum	4t1	210731	Treslin OS=Mus musculus OX=10090 GN=Ticrr PE=1 SV=2	12282.3	12380.2	13454.3	87.5035	585.676	1446.64
G3UW90;Q3UQJ9;Q499D6;Q925H1;V9GX74;Q8K1J0;V9GXE9	2	1	6.9718	0.0056941	0.00642014	358.502	0.975183	serum	4t1	143164	Trichorhinophalangeal syndrome I (Human)_ isoform CRA_b OS=Mus musculus OX=10090 GN=Trps1 PE=1 SV=1	1192.2	1189.25	104.536	1.23371	5.69444	0.00622443
P70451;Q3TME9;Q3TZJ5	2	2	8.6165	0.000281121	0.000887164	Infinity	1	serum	4t1	95263.2	Tyrosine-protein kinase Fer OS=Mus musculus OX=10090 GN=Fer PE=1 SV=2	380.547	454.996	2607.96	0	0	0
A2ALK8	2	1	16.5414	0.00613546	0.00672061	16.8636	0.970511	serum	4t1	105094	Tyrosine-protein phosphatase non-receptor type 3 OS=Mus musculus OX=10090 GN=Ptpn3 PE=1 SV=1	38545	38241.4	31438.2	776.139	805.24	4836.26
B2KF50;Q570Z6	2	1	18.2805	2.99194e-06	7.41198e-05	174.227	1	serum	4t1	158267	UHRF1 (ICBP90)-binding protein 1 OS=Mus musculus OX=10090 GN=Uhrf1bp1 PE=1 SV=1	12095.2	11228.6	8120.38	58.0044	54.9437	67.5299
Q3ULR8	2	2	9.9485	0.010428	0.00965219	127.688	0.917184	serum	4t1	27157.6	Uncharacterized protein OS=Mus musculus OX=10090 GN=Gm14149 PE=2 SV=1	1905.28	1716.71	1620.59	0	41.0577	0
Q545J3;Q9R098;Q3TDU8;Q8VCS4	2	2	8.9369	4.27677e-06	8.47591e-05	Infinity	1	serum	4t1	72906	Uncharacterized protein OS=Mus musculus OX=10090 GN=Hgfac PE=2 SV=1	440.142	468.132	255.336	0	0	0
Q9D4A3;W4VSP1	2	2	10.0145	0.00163199	0.00263654	592.026	0.999654	serum	4t1	25850.3	Uncharacterized protein OS=Mus musculus OX=10090 GN=Speer3 PE=2 SV=1	2929.28	3152.64	2921.41	7.83207	7.37557	0
P15919;Q78NA6	2	1	8.3646	0.0421136	0.0283502	23.5692	0.604601	serum	4t1	121067	V(D)J recombination-activating protein 1 OS=Mus musculus OX=10090 GN=Rag1 PE=1 SV=2	576.563	650.784	543.485	25.2185	49.9148	0
Q2T9H5;Q9QZ25	2	2	11.3539	0.0229859	0.0172581	37.0482	0.764521	serum	4t1	56857.4	Vanin 3 OS=Mus musculus OX=10090 GN=Vnn3 PE=2 SV=1	487.448	430.221	660.704	0	29.6497	12.9536
D3Z4E6;Q3ZK22;F6TIK3	2	2	8.4645	0.00607837	0.00669245	136.801	0.971129	serum	4t1	89339.8	Vezatin OS=Mus musculus OX=10090 GN=Vezt PE=1 SV=1	423.431	458.04	1345.43	5.4073	10.8711	0
P62761;B2L107;Q3TVC0;Q4W4C9	2	2	5.7769	0.0134649	0.0114423	26.9562	0.877227	serum	4t1	22313.5	Visinin-like protein 1 OS=Mus musculus OX=10090 GN=Vsnl1 PE=1 SV=2	2874.06	3136.5	4320.63	217.071	12.6821	153.505
Q6NVE8	2	1	9.5857	4.45126e-05	0.000319628	142195	1	serum	4t1	102126	WD repeat-containing protein 44 OS=Mus musculus OX=10090 GN=Wdr44 PE=1 SV=1	155113	155639	147594	0	0	3.22336
[truncated: 78 more columns]

## Sheet: S2_Replicates
Accession	Peptide count	Unique peptides	Confidence score	Anova (p)	q Value	Max fold change	Power	Highest mean condition	Lowest mean condition	Mass	Description	gerwing_4t11a	gerwing_4t11c	gerwing_4t12a	gerwing_4t12c	gerwing_4t13a	gerwing_4t13c	gerwing_serum4a	gerwing_serum4b	gerwing_serum5a	gerwing_serum5b	Spalte1	Spalte2	Spalte3	Spalte4	Spalte5	Spalte6	Spalte7	Spalte8	Spalte9	Spalte10	Spalte11	Spalte12	Spalte13	Spalte14	Spalte15	Spalte16	Spalte17	Spalte18	Spalte19	Spalte20	Spalte21	Spalte22	Spalte23	Spalte24	Spalte25	Spalte26	Spalte27	Spalte28
P37889;Q3TGL4;Q99K58	41	37	346.245	0.00739007	0.0255183	72.0213	0.887737	4t1	serum	137936	Fibulin-2 OS=Mus musculus OX=10090 GN=Fbln2 PE=1 SV=2	1009.07	1417.81	397.219	39312	14992	14126.1	48.5197	47.211	130.33	433.504
P07901;Q80Y52;Q3UIF3;Q3TKA2;A0PJ91;Q3TKB9;Q3TKG0;Q8C5U3;Q3TJU7;B7ZC50;Q8C2A9;B7ZC49;A2A6A2	36	22	288.013	0.0272862	0.0598069	8.97698	0.674572	4t1	serum	85187.2	Heat shock protein HSP 90-alpha OS=Mus musculus OX=10090 GN=Hsp90aa1 PE=1 SV=4	4016.66	381.097	4462.83	1699.29	8393.77	9650.42	754.223	855.629	43.4328	470.969
Q6URW6;K3W4R2;A0A140LI60	33	13	172.015	0.039484	0.0746032	5.45084	0.595763	4t1	serum	229498	Myosin-14 OS=Mus musculus OX=10090 GN=Myh14 PE=1 SV=1	3307	28225.4	2502.01	27499.9	9133.59	7371.73	4708.23	2012.98	579.692	2243.77
P26041;Q3TZQ2;Q05DU4;Q05CE6;Q7TSG6;Q8C2N4;Q3UF33	31	20	222.567	0.0451482	0.0809473	43.9385	0.566038	4t1	serum	67881.2	Moesin OS=Mus musculus OX=10090 GN=Msn PE=1 SV=3	26569.7	1400.82	55251	177.373	4922.38	2656.86	361.51	371.711	482.45	164.716
P62806;B2RTM0;Q61667;Q6B822	29	27	124.472	0.0138952	0.0394756	501.076	0.799864	4t1	serum	11367.4	Histone H4 OS=Mus musculus OX=10090 GN=Hist1h4a PE=1 SV=2	6971.27	3709.17	6589.78	1378.87	511480	473610	168.427	457.826	391.443	317.747
B2RX13;Q3UQ28;Q80U60;A0A1W2P6L9;D3Z5M7	28	22	191.589	0.00372895	0.0156942	6.13754	0.948936	4t1	serum	167742	Peroxidasin homolog (Drosophila) OS=Mus musculus OX=10090 GN=Pxdn PE=2 SV=1	9548.1	8140.14	9125.01	2531.61	2784.75	2425.11	396.721	431.957	601.362	2323.34
P06869;Q0VBA8;Q8C6L2	27	23	224.214	4.40272e-05	0.0006167	130.936	1	4t1	serum	49693.6	Urokinase-type plasminogen activator OS=Mus musculus OX=10090 GN=Plau PE=1 SV=1	23985.9	2116.63	24412.1	23941.3	4982.04	4738.93	107.284	159.978	65.4598	95.8696
Q7TPR4;A1BN54;Q99LJ3	25	16	199.911	0.0251964	0.0573017	123.415	0.690779	4t1	serum	103696	Alpha-actinin-1 OS=Mus musculus OX=10090 GN=Actn1 PE=1 SV=1	56781.2	174.654	1628.87	174.669	3377.18	2870.76	64.5871	70.112	158.67	57.7889
Q1KYM2;A0A240FAT1;Q61918;G4V4Y9;Q80TD1;Q61540;Q61927	23	7	175.937	0.0392147	0.0743225	360.84	0.597267	4t1	serum	194983	Gag-pro-pol polyprotein OS=Mus musculus OX=10090 PE=4 SV=1	13.2469	1346.59	0.852343	12.0922	1466.88	1431.44	3.66614	0	4.22491	0
P80318;Q3U4U6;E9Q133;Q3UJP4;Q3U0I3;Q3TBM6;F6ZVG8;Q9R1U1	21	10	161.439	0.00882864	0.0282044	38.7536	0.866105	4t1	serum	61200.4	T-complex protein 1 subunit gamma OS=Mus musculus OX=10090 GN=Cct3 PE=1 SV=1	2755.6	128.267	2722.85	89.8653	5464.02	4167.47	12.0612	2.4698	233.569	15.5847
P09411;S4R2M7;B0LAA9	20	15	175.19	0.00103577	0.00587676	15.1442	0.993414	4t1	serum	44949.8	Phosphoglycerate kinase 1 OS=Mus musculus OX=10090 GN=Pgk1 PE=1 SV=4	292.034	2063.51	3996.69	2943.09	1254.8	1017.71	103.277	122.277	187.914	95.7631
Q9Z1Q9;Q3U3D3;Q790I0;Q7TPT7;G3UY93;Q3TII4;G3UZ22;G3UZX1;G3UYW2	19	14	123.205	0.0450919	0.0809473	52.5599	0.566317	4t1	serum	141527	Valine--tRNA ligase OS=Mus musculus OX=10090 GN=Vars PE=1 SV=1	24457.7	57.5399	3986.72	123.145	4988.37	4602.41	8.76866	151.778	43.1691	281.011
P80317;Q3TI05;Q3TI62;Q3TIX8;Q52KG9;Q3TW97;Q8VEI1	18	12	123.832	0.0135518	0.0388137	16.216	0.803925	4t1	serum	58460.6	T-complex protein 1 subunit zeta OS=Mus musculus OX=10090 GN=Cct6a PE=1 SV=3	15962.6	1443.09	18830	1156.7	17109	16028.6	1243.54	994.789	598.635	62.6371
Q6P9L6;A0A1L1SU97;A0A1L1SS78	18	12	67.635	0.0491545	0.0842546	94.5497	0.546977	4t1	serum	161204	Kinesin-like protein KIF15 OS=Mus musculus OX=10090 GN=Kif15 PE=1 SV=1	73022.1	865.445	1919.73	1063.04	142578	137980	434.127	971.623	368.44	746.026
O08992;O88601;Q3TET7;Q3TMX0;Q3TWV1;Q3TXC7;Q3U6J5;Q3U6Q3;Q3U902;Q3UBE4;Q3U724;Q3UB97;Q3UC68;H3BLG5;A2AKJ6;A2AKJ9	17	13	105.022	0.0195503	0.0496491	9.43096	0.740049	4t1	serum	32607.5	Syntenin-1 OS=Mus musculus OX=10090 GN=Sdcbp PE=1 SV=1	2584.44	898.316	1405.42	1160.94	12105.4	11055.8	420.204	389.765	178.358	1076.53
P84228;A0A1W2P768;A1L0U3;A1L0V4;B9EI85;F8WI35;P02301;P68433;P84244;E0CZ27	17	14	81.7373	0.0316306	0.0648871	54.3581	0.643718	4t1	serum	15445.1	Histone H3.2 OS=Mus musculus OX=10090 GN=Hist1h3b PE=1 SV=2	538.704	1574.5	2737.66	788.983	43368.1	49510.2	473.356	207.89	125.528	401.487
Q9R1P4;Q3TS44;A0A1B0GS70;Q8BTU5;Q9JHS5	17	15	134.664	0.0228123	0.0538409	58.57	0.710525	4t1	serum	29831.7	Proteasome subunit alpha type-1 OS=Mus musculus OX=10090 GN=Psma1 PE=1 SV=1	138.309	19213.3	908.832	11520.7	40576.7	39146.6	982.635	59.7706	138.639	88.1423
P50247;Q3TF14;Q3U4D1;Q3U5U5;Q5M9P0;Q8BPI7;A2ALT5	16	13	104.203	0.00317947	0.0139038	5.73976	0.958655	4t1	serum	48201.5	Adenosylhomocysteinase OS=Mus musculus OX=10090 GN=Ahcy PE=1 SV=3	10895.8	8421.01	2078.88	10410.7	3231.36	3722.27	1828.65	826.051	716.302	1130.94
O35639;Q3U737;Q8C1X9;Q3TFK4;Q3TLP4;Q3TET3;A0A0G2JDV9;A0A0G2JGL7;E9PWG9;O35099;Q14AY4	16	13	112.722	0.00133013	0.00709942	16.1225	0.989482	4t1	serum	36555.2	Annexin A3 OS=Mus musculus OX=10090 GN=Anxa3 PE=1 SV=4	5786.49	1329.41	5264.86	825.968	7016.52	7451.9	205.241	192.594	110.895	635.641
Q07797;E9Q5X5	16	13	93.9001	0.000181477	0.00180767	39.7164	0.999924	4t1	serum	65403.7	Galectin-3-binding protein OS=Mus musculus OX=10090 GN=Lgals3bp PE=1 SV=1	1447.2	4287.54	2917.19	2710.75	3256.96	2988.94	88.5997	4.37612	52.0178	150.578
Q6GQT1	16	11	119.604	0.00839559	0.0276807	81.0818	0.872471	4t1	serum	165779	Alpha-2-macroglobulin-P OS=Mus musculus OX=10090 GN=A2m PE=2 SV=2	19045.4	536.881	22371.9	24737.7	781.408	696.442	120.752	47.9762	334.924	56.8484
B2RUD7;E9PZ00;J3QPG5;K3W4L3;Q3TIT5;Q3TWE9;Q3TWF9;Q3TWL8;Q3TXJ0;Q3TXP9;Q3U825;Q3U897;Q3U8C4;Q3UAS4;Q3UFE8;Q61207;Q8BFQ1;Q3TID4;Q3TKB2;Q3TWM9;Q3U5W2;Q3UE29;Q3TKK3	15	13	98.7153	1.58603e-05	0.000273426	15.4109	1	4t1	serum	63176	Psap protein OS=Mus musculus OX=10090 GN=Psap PE=2 SV=1	1861.5	744.71	1068.29	647.527	931.915	2229.15	53.511	73.8248	68.9837	127.395
P09803;A0A0R4IZW5;Q4KML8	15	12	92.707	0.000220299	0.00199485	44.7104	0.999859	4t1	serum	98769.2	Cadherin-1 OS=Mus musculus OX=10090 GN=Cdh1 PE=1 SV=1	1132.78	589.909	4232.54	6091.72	2444.54	2437.31	91.4179	95.2202	10.1447	55.6389
Q9R118	14	11	113.74	0.00529142	0.0200998	19.3732	0.921823	4t1	serum	52126.4	Serine protease HTRA1 OS=Mus musculus OX=10090 GN=Htra1 PE=1 SV=2	2097.54	3904.81	400.269	3774.52	6647.6	5043.82	38.1783	488.482	222.002	3.87316
Q3U2G2;Q571M2;Q61316;Q99L75;Q8C6R3	13	11	73.0614	0.0268707	0.0596252	19.0371	0.677718	4t1	serum	95007.3	Heat shock 70 kDa protein 4 OS=Mus musculus OX=10090 GN=Hspa4 PE=1 SV=1	2347.79	3463.59	950.219	147.856	61.3707	415.469	19.7938	61.452	101.046	76.3714
A0A087WRC0	13	1	93.7114	0.0340703	0.0687552	133.356	0.62785	4t1	serum	98011.9	Tripeptidyl-peptidase 2 OS=Mus musculus OX=10090 GN=Tpp2 PE=1 SV=1	378.757	427.334	794.582	42.1513	19308.4	18785.5	31.9803	40.6457	59.8863	66.1373
Q9ESK9;B2RX00;F7CC56;Q8CHH8;E9PX56;F7CCJ3;Q6NZG0;Q61115;A2AFX4;Q3TEF0;Q4G0F8;Q80TB7;Q8K1S6	13	5	66.394	0.0272852	0.0598069	150.629	0.674579	4t1	serum	184403	RB1-inducible coiled-coil protein 1 OS=Mus musculus OX=10090 GN=Rb1cc1 PE=1 SV=3	10384.7	6428.62	9626.9	16125.4	55.7571	46.1906	26.0109	21.7877	115.302	25.7407
P80313;Q3TET0;Q3THH8;Q3TIJ7;Q8C5Q5;A0A0N4SV00;Q3TJN2;Q3UDB1;Q3UIJ0;A0A0N4SUI8	13	11	90.7693	0.00180269	0.00894079	260.911	0.982282	4t1	serum	60165.5	T-complex protein 1 subunit eta OS=Mus musculus OX=10090 GN=Cct7 PE=1 SV=1	30443.3	1810.27	1552.98	102.493	2066.97	1945.51	1.95714	12.4594	65.7761	16.7026
Q60864;Q3THQ5	12	10	84.5035	0.0384821	0.073556	5.09617	0.601406	4t1	serum	63209.5	Stress-induced-phosphoprotein 1 OS=Mus musculus OX=10090 GN=Stip1 PE=1 SV=1	7372.98	385.417	2835.62	6000.54	3514.29	3359	503.889	1198.74	663.727	703.643
F8WIT2;P14824;Q3TUI1;Q3UDK4;Q3UI56;Q99JX6;Q3V2Z4;Q8CEX0	12	9	62.224	0.0442037	0.0798931	13.2909	0.570755	4t1	serum	75744.9	Annexin OS=Mus musculus OX=10090 GN=Anxa6 PE=1 SV=1	3944.1	32949.8	915.23	13442.7	1449.31	1346.54	523.238	460.418	1012.63	714.738
E0CZ42	12	7	52.9577	0.00697958	0.0248291	17.9244	0.894167	4t1	serum	210972	Fer-1-like 6 (C. elegans) OS=Mus musculus OX=10090 GN=Fer1l6 PE=1 SV=1	15492.8	14424.2	14647.7	1140.24	38559.5	40925.3	1326.12	1923.73	337.616	1068.74
Q6R0H7;P63094;Z4YKV1;Q9WUC0;A2A610;A2AE31;A2AE32;A2AE33;B2RVZ3;P20612;P50149;Q3V3I2;Q8BHK8;Q8C040;Q9D7B3;Q9JJ21;Q9D034	12	4	77.0972	0.000592461	0.00393421	19.7387	0.997988	4t1	serum	122589	Guanine nucleotide-binding protein G(s) subunit alpha isoforms XLas OS=Mus musculus OX=10090 GN=Gnas PE=1 SV=1	5067.85	723.259	4188.87	953.142	860.153	1048.93	81.2879	87.5528	223.862	41.0382
Q61810;Q6KAT1;Q9CVK2	12	8	71.2991	0.0172886	0.0461266	347.251	0.762503	4t1	serum	141206	Latent-transforming growth factor beta-binding protein 3 OS=Mus musculus OX=10090 GN=Ltbp3 PE=1 SV=4	183.972	12269.2	86.3002	14651	668.483	29.1228	7.84146	2.91316	16.9719	25.8142
Q9D0I9;Q3UAZ3;Q3TVC5	11	9	58.6074	0.00386565	0.0161935	4.49415	0.946524	4t1	serum	76472.1	Arginine--tRNA ligase_ cytoplasmic OS=Mus musculus OX=10090 GN=Rars PE=1 SV=2	580.35	687.969	578.069	268.125	1020.68	1197.33	203.889	131.608	255.292	51.902
Q8R146;A0A0R4J107;A0A0A6YXV0	11	8	50.9528	0.0288519	0.0614238	6.49171	0.663037	4t1	serum	82493.4	Acylamino-acid-releasing enzyme OS=Mus musculus OX=10090 GN=Apeh PE=1 SV=3	1506.29	12832.7	1470.36	14991.3	23738.7	21598.1	215.35	6857.06	65.9221	680.606
Q8VDN2;Q3TXF9;Q3UCH8;Q8R3M4;Q8K2R2;Q3UF49	11	5	61.2117	0.0275586	0.0600141	14.6666	0.672529	4t1	serum	114294	Sodium/potassium-transporting ATPase subunit alpha-1 OS=Mus musculus OX=10090 GN=Atp1a1 PE=1 SV=1	1163.02	70.6385	1109.2	112.888	1682.14	2634.82	148.214	11.2529	78.5843	69.8002
P29533;Q3TR98;Q3UPN1;Q8K0X1;Q91X98;A2AN61;F7AT58;Q3TMV1;Q3TXU6;Q3UUV0;Q70KX6;Q7TSG1;Q8BIT2;Q8VEH2;Q9CUW6	10	5	63.9121	0.0176918	0.0469233	6.15817	0.758368	4t1	serum	82458.1	Vascular cell adhesion protein 1 OS=Mus musculus OX=10090 GN=Vcam1 PE=1 SV=1	616.164	2058.19	695.828	3121.1	480.097	254.544	128.393	100.903	223.828	329.135
P14069;Q545I9	10	7	64.495	0.0603236	0.0957129	8.46662	0.500652	4t1	serum	10107.7	Protein S100-A6 OS=Mus musculus OX=10090 GN=S100a6 PE=1 SV=3	13075.4	656.067	12259.3	981.708	12784.7	14427.8	1019.5	496.498	936.656	1813.9
O08553;Q62188;D3YUS0;E9PWE8;Q3TAS8;Q3TT92	10	8	59.3459	0.0343885	0.0688125	8.71806	0.625849	4t1	serum	62676.9	Dihydropyrimidinase-related protein 2 OS=Mus musculus OX=10090 GN=Dpysl2 PE=1 SV=2	1604.18	23463.6	1777.91	14646.4	2232.36	2030.98	1416.94	1401.45	214.011	466.512
Q8CGB9;Q9JHR7;F6RPJ9	10	4	48.3685	0.0195309	0.0496491	10.7197	0.740234	4t1	serum	118437	Insulin degrading enzyme OS=Mus musculus OX=10090 GN=Ide PE=2 SV=1	7002.56	406.996	4693.85	329.214	2020.1	1695.79	470.801	151.168	175.931	206.385
B1AQ78;P19001	10	3	92.2383	0.0406093	0.0755285	16.9303	0.58957	4t1	serum	44541.9	Keratin 19 OS=Mus musculus OX=10090 GN=Krt19 PE=1 SV=1	2215.94	30682.1	1741.54	25770.3	1149.17	1205.23	893.07	719.284	202.992	656.132
A8IP69;P61982	10	3	97.9226	0.03417	0.0687552	24.1133	0.627221	4t1	serum	28473.7	14-3-3 protein gamma subtype OS=Mus musculus OX=10090 GN=Ywhag PE=1 SV=1	949.394	1558.46	8.49667	696.862	181.603	186.513	3.35326	49.2342	17.7989	28.6279
P43276;Q1WWK3;A0A1D5RLV0;A0A1D5RMB4;Q8C1D8	10	9	56.6285	0.0321465	0.0656449	24.3188	0.640282	4t1	serum	22576.2	Histone H1.5 OS=Mus musculus OX=10090 GN=Hist1h1b PE=1 SV=2	4788.64	89.3579	6400.87	7063.98	19873.1	19129.8	154.925	119.004	1057.32	240.81
A2ALU4;A7TU71	10	6	37.7314	0.00366346	0.0154913	47.6366	0.950093	4t1	serum	166072	Protein Shroom2 OS=Mus musculus OX=10090 GN=Shroom2 PE=1 SV=1	2813.36	1222.79	2331.63	914.604	620.038	35.6696	7.99517	8.2283	26.9342	67.9349
P24369;Q9DCY1;Q6ZQM2	10	6	82.1804	0.000212713	0.00196587	49.868	0.999874	4t1	serum	23713.5	Peptidyl-prolyl cis-trans isomerase B OS=Mus musculus OX=10090 GN=Ppib PE=1 SV=2	3335.89	4485.88	746.225	1604.14	414.664	433.716	22.0265	34.5576	69.5125	21.2326
P62631	10	2	68.0402	0.00338231	0.0145077	63.2528	0.955066	4t1	serum	50796.4	Elongation factor 1-alpha 2 OS=Mus musculus OX=10090 GN=Eef1a2 PE=1 SV=1	544.911	58.2551	247.977	2695.71	3266.87	2827.14	19.0125	62.5556	10.2833	9.76051
Q3TGW0;Q3TWJ4;Q3ULF7;Q99JY9;Q3TGE1;A0A087WRA1;Q9ERF8;A0A087WP86;A0A087WQ14	9	8	52.4983	0.0197421	0.0496592	2.67719	0.738224	4t1	serum	47832.5	Uncharacterized protein OS=Mus musculus OX=10090 GN=Actr3 PE=2 SV=1	1060.84	449.6	275.801	440.449	900.784	1004.17	256.354	253.702	159.399	359.396
O35551;J3QJV7	9	4	51.1106	0.0498118	0.085056	4.24875	0.543987	4t1	serum	99923.2	Rab GTPase-binding effector protein 1 OS=Mus musculus OX=10090 GN=Rabep1 PE=1 SV=2	18950.2	0.234349	2.63144	3.71329	0.0276635	0	531.311	792.565	465.246	1185.37
Q9EPQ8	9	8	32.1143	0.0228429	0.0538409	4.39031	0.710263	4t1	serum	217280	Transcription factor 20 OS=Mus musculus OX=10090 GN=Tcf20 PE=1 SV=3	922.505	1420.38	628.859	1900.72	179.451	567.781	69.2641	66.7202	184.595	532.771
Q95H92;Q31152;Q8HWB2;Q0WXH7;Q3UWA5;A0A2Z4SXC7;A0A2Z4SXJ9;A0A2Z4SZ33;A0A2Z4SX67;A0A2Z4T1F2;A0A2Z4T3E7;A7VMS6;E9Q0G4;G3UXE9;Q0WXH4	9	1	60.4457	0.011145	0.0338384	5.36489	0.834043	4t1	serum	37831.8	H2-gs10 protein OS=Mus musculus OX=10090 GN=H2-Q4 PE=2 SV=1	859.921	1347.6	1659.87	415.831	334.32	227.519	61.3606	54.3452	87.4047	398.96
Q9JHU9	9	6	39.2694	0.0459062	0.0814405	42.845	0.562316	4t1	serum	61559	Inositol-3-phosphate synthase 1 OS=Mus musculus OX=10090 GN=Isyna1 PE=1 SV=1	825.964	169.478	201.418	1379.33	17935.5	15365.2	136.914	184.958	27.3525	209.019
B7ZNR0;Q3TDX7;Q61508;Q9QX30;F8WI14;Q3TXB7;D3Z038;D3Z0U9;Q9Z2R8;D3YV22;D3YV64;D3Z772	9	8	61.5128	0.0469259	0.0822167	67.08	0.557397	4t1	serum	64372.9	Ecm1 protein OS=Mus musculus OX=10090 GN=Ecm1 PE=2 SV=1	1647.55	374.802	1016.96	14887.9	15169.2	142543	150.735	921.302	189.387	484.143
Q3U8F5;Q9D8W5;B1AT36;Q3TRH2	9	5	41.2883	0.0479565	0.0828347	985.987	0.552523	4t1	serum	53266.5	Uncharacterized protein OS=Mus musculus OX=10090 GN=Psmd12 PE=2 SV=1	606.091	709.953	210.413	584.494	0	0	0	0.0740452	1.35326	0
P14430;P79567;P79568;E9PWT4;E9QJR9;P14429;Q31199;P79569	8	1	58.1921	0.0461345	0.0814405	3.36808	0.561206	4t1	serum	37695.8	H-2 class I histocompatibility antigen_ Q8 alpha chain OS=Mus musculus OX=10090 GN=H2-Q8 PE=3 SV=1	113.431	231.802	66.2987	179.697	39.1957	33.2054	28.364	30.0119	27.5702	45.4104
B2RXT5	8	2	51.4867	0.0303662	0.0632759	4.80177	0.652335	4t1	serum	38568	Glucose-6-phosphate isomerase OS=Mus musculus OX=10090 GN=Gpi1 PE=2 SV=1	851.689	889.771	212.428	909.648	2154.39	3187.87	257.015	318.579	219.6	344.079
P46471;Q3UIH5;Q8BVQ9;Q3U5V3	8	7	47.1447	0.0158719	0.0433799	7.35317	0.777521	4t1	serum	49047.2	26S proteasome regulatory subunit 7 OS=Mus musculus OX=10090 GN=Psmc2 PE=1 SV=5	6166.73	2207.42	790.065	397.212	1025.82	674.447	202.815	136.538	310.679	370.998
P05063	8	1	59.6845	0.0375459	0.0725398	15.3909	0.606795	4t1	serum	39794.1	Fructose-bisphosphate aldolase C OS=Mus musculus OX=10090 GN=Aldoc PE=1 SV=4	8.18544	18.2425	3.36697	17.6169	5.27193	164.426	4.17652	0.0338134	1.92262	3.27133
P14206;B2CY77;A0A1L1SRW0;A0A1L1SUK3	8	7	44.6031	0.0248833	0.0569096	15.4554	0.693292	4t1	serum	32952.2	40S ribosomal protein SA OS=Mus musculus OX=10090 GN=Rpsa PE=1 SV=4	711.381	507.464	719.149	281.468	10335.7	4741.71	71.7631	27.5376	454.523	192.273
Q8R366;A0A0R4J117;G3UYZ1;D3Z4Q8	8	6	46.3068	0.0248851	0.0569096	17.0479	0.693278	4t1	serum	65638.3	Immunoglobulin superfamily member 8 OS=Mus musculus OX=10090 GN=Igsf8 PE=1 SV=2	148.109	356.357	2964.32	440.049	2863.61	2111.65	127.247	160.939	0.107023	59.124
Q3UAG2;Q91V28;Q9DCD0;Q91YT9	8	7	53.9944	0.0186411	0.0482979	22.9652	0.748863	4t1	serum	53759.6	6-phosphogluconate dehydrogenase_ decarboxylating OS=Mus musculus OX=10090 GN=Pgd PE=2 SV=1	1236.48	3460.89	850.799	43978.4	2003.23	1927.64	118.523	162.171	273.036	998.109
Q61696	8	3	56.8158	0.0121939	0.0359585	24.1418	0.820547	4t1	serum	70364.4	Heat shock 70 kDa protein 1A OS=Mus musculus OX=10090 GN=Hspa1a PE=1 SV=2	83.5197	39.5368	82.2571	474.519	1388.95	1266.09	1.12869	0.668247	17.2553	73.0392
Q62381;G3X9F5	8	3	47.6904	0.00132627	0.00709942	76.0453	0.989537	4t1	serum	116814	Tolloid-like protein 1 OS=Mus musculus OX=10090 GN=Tll1 PE=1 SV=1	10379.8	981.033	164.161	2312.68	1266.71	1462.71	47.8961	68.5304	4.20701	24.6054
Q8R1M2;A0A0N4SV66;A0AUV1;A2AB79;A3KPD0;B2RVF0;C0HKE1;C0HKE2;C0HKE3;C0HKE4;C0HKE5;C0HKE6;C0HKE7;C0HKE8;C0HKE9;Q8BFU2;Q8CGP4;Q8CGP5;Q8CGP6;Q8CGP7;B2RWH3;P27661;Q149V4;Q64523;Q6GSS7;G3UWL7;Q64522	8	6	35.0312	0.00525541	0.020048	127.441	0.922433	4t1	serum	14045.5	Histone H2A.J OS=Mus musculus OX=10090 GN=H2afj PE=1 SV=1	5646.06	31134.8	425.471	134981	42005.3	40280	187.918	135.106	803.706	204.46
Q3TIY6;Q3UC72;Q3UPA3;Q61598;Q3UUX9;A0A1Y7VL99;A0A1Y7VLG4;P50396;Q9CZ18;B7FAU8	7	6	50.4388	0.00605808	0.0222575	2.12964	0.909025	4t1	serum	51121.5	Rab GDP dissociation inhibitor OS=Mus musculus OX=10090 GN=Gdi2 PE=2 SV=1	1148.94	1124.04	999.82	957.853	1199.29	1307.39	640.146	853.708	382.109	233.107
Q61553;A0A0G2JDU7;F7BDR1	7	6	39.8523	0.0409342	0.0757409	3.33058	0.587811	4t1	serum	55249.4	Fascin OS=Mus musculus OX=10090 GN=Fscn1 PE=1 SV=4	2300.78	670.075	885.738	890.888	238.728	525.612	348.67	359.37	289.36	105.874
P62962;Q3U7V7;Q5SX50;Q8CEH8;Q5SX49;J3QMC2	7	7	63.355	0.0111962	0.0338384	6.39265	0.83337	4t1	serum	15128.3	Profilin-1 OS=Mus musculus OX=10090 GN=Pfn1 PE=1 SV=2	347.381	4071.92	1220.37	1341.68	459.892	671.606	64.122	39.6216	686.348	55.969
P61161;Q5SW83;Q8BMA4	7	3	52.1488	0.0137038	0.039124	6.82708	0.802121	4t1	serum	45046	Actin-related protein 2 OS=Mus musculus OX=10090 GN=Actr2 PE=1 SV=1	689.189	417.886	267.806	180.558	2074.99	1491.51	96.6544	95.8071	80.4482	227.249
Q3UIP2;Q61398;D3YUE2;Q3TX39;Q3UN82;A0A0G2JE29;D3YZE3;D3YWH0	7	5	42.6764	0.0380421	0.0733405	8.07331	0.603924	4t1	serum	50852.4	Procollagen C-endopeptidase enhancer protein OS=Mus musculus OX=10090 GN=Pcolce PE=1 SV=1	42.116	1513.91	70.4963	293.022	195.769	172.005	16.8006	20.423	138.215	13.4404
A0A1L1SS82;A0A1L1SSU6;A0A1L1SV22	7	5	33.4785	7.34915e-05	0.000902498	15.1994	0.999997	4t1	serum	185282	Coiled-coil domain-containing 7A OS=Mus musculus OX=10090 GN=Ccdc7a PE=4 SV=1	3235.33	762.454	4961.38	2187.82	3434.42	3491.78	175.301	152.397	275.617	189.399
O88990;Q3UYE4	7	3	64.2224	0.00168101	0.00856228	19.3155	0.984215	4t1	serum	103670	Alpha-actinin-3 OS=Mus musculus OX=10090 GN=Actn3 PE=2 SV=1	1284.01	338.888	1982.31	384.286	245.283	133.397	37.5469	28.4958	68.4641	16.2594
P17809;Q3TD17;Q3U2J2;Q8BTM5	7	7	45.7871	0.000382209	0.00292851	35.2393	0.999318	4t1	serum	54326.9	Solute carrier family 2_ facilitated glucose transporter member 1 OS=Mus musculus OX=10090 GN=Slc2a1 PE=1 SV=4	339.608	492.983	406.552	2242.98	540.312	2388.01	28.8008	14.7502	5.4211	72.3025
A0A286YDF5;B9EK95;E9Q390;Q69ZN7;A0A286YCZ3	7	4	33.4416	0.0204715	0.0506959	37.8079	0.731391	4t1	serum	236123	Myoferlin OS=Mus musculus OX=10090 GN=Myof PE=1 SV=1	20495.4	2329.67	342.913	532.771	483.859	320.552	65.1607	57.7249	44.848	264.366
P09103;Q3TF72;Q3THC3;Q3TIM0;Q3TWE3;Q3U738;Q3UA23;Q3UBY9;Q3UDR2;Q3UJA8;Q3URP6;Q3TGS0;Q3TT76;E9Q8G8;Q3TIQ5	7	5	50.9104	0.0201044	0.0502029	45.6055	0.734809	4t1	serum	57457.7	Protein disulfide-isomerase OS=Mus musculus OX=10090 GN=P4hb PE=1 SV=2	250.95	303.119	390.483	306.796	260.973	17352.3	6.02962	0.0378546	237.546	32.1521
Q8K284;A0A0U1RPD8;Q3UHL0;Q3UPZ9;Q3UTP3;Q3UY03	7	4	36.48	0.0399372	0.0748217	48.2273	0.593251	4t1	serum	240100	General transcription factor 3C polypeptide 1 OS=Mus musculus OX=10090 GN=Gtf3c1 PE=1 SV=2	3036.55	286.083	3839.02	242.238	45.3308	30.688	17.4116	23.2892	35.8191	26.878
Q1HL32;Q6P5E5;Q9CW03;Q3TPG9;Q3UNU2	7	3	34.337	0.000961754	0.00557809	62.272	0.994308	4t1	serum	141955	Structural maintenance of chromosomes protein OS=Mus musculus OX=10090 GN=Smc3 PE=1 SV=1	358.185	15.6809	269.66	39.867	295.695	92.9365	2.64134	6.49263	2.34283	0
Q3UFZ8;Q3UHC4;Q61771;Q80U27;Q8BNH4;Q6P1D3	7	2	45.2249	0.000778682	0.00484763	62.7907	0.996313	4t1	serum	85461.6	Kinesin-like protein OS=Mus musculus OX=10090 GN=Kif3b PE=2 SV=1	703.742	475.919	804.211	105.107	78.3691	52.8383	0.104938	0.000736073	23.4474	0.0192472
E9PV41;Q5DTQ4;D3Z074;E9PXV7;F6XC54;O08808;Q3US76	7	3	39.2514	0.0021768	0.0103592	95.834	0.976107	4t1	serum	141200	Protein diaphanous homolog 1 OS=Mus musculus OX=10090 GN=Diaph1 PE=1 SV=1	402.029	354.923	258.5	3662.79	9697.44	331.948	6.4803	11.3537	29.7573	54.722
Q61503;Q0VEE0;Q8C8G9	6	3	36.5417	0.000516967	0.00355768	4.06218	0.998541	4t1	serum	64320.7	5'-nucleotidase OS=Mus musculus OX=10090 GN=Nt5e PE=1 SV=2	592.482	465.761	1175.49	1015.09	1128.52	1178.7	144.618	184.661	306.614	275.941
A0A1L1SSH9;P07214;Q5NCU4;Q5NCU5;Q3TXI6;Q5NCU3	6	5	47.8879	0.0358406	0.0706149	4.69358	0.616911	4t1	serum	38863.8	SPARC OS=Mus musculus OX=10090 GN=Sparc PE=1 SV=1	570.643	3431.36	1101.78	960.488	201.12	393.232	105.159	740.848	81.2359	18.5337
P15532;Q5NC80;Q5NC81	6	1	67.9426	0.0403979	0.0752914	4.8432	0.590723	4t1	serum	17321.9	Nucleoside diphosphate kinase A OS=Mus musculus OX=10090 GN=Nme1 PE=1 SV=1	1175.49	670.928	121.492	685.196	141.822	184.37	54.4879	135.902	28.8873	190.822
Q9CZD3	6	4	34.43	0.0325532	0.0663244	5.09519	0.637604	4t1	serum	82676.3	Glycine--tRNA ligase OS=Mus musculus OX=10090 GN=Gars PE=1 SV=1	3928.9	2355.28	383.663	911.959	1409.79	924.624	294.176	529.386	451.681	21.9558
Q8BKC5;Q3TT04;Q7TN23;Q6NZC1	6	5	40.5261	0.0396236	0.0746241	13.9078	0.594986	4t1	serum	125074	Importin-5 OS=Mus musculus OX=10090 GN=Ipo5 PE=1 SV=3	998.153	2859.1	1564.69	43828.4	3076.53	2702.63	558.426	651.404	516.736	911.258
P29268;H3BJW0;H3BK14	6	5	35.0501	0.0319908	0.0654761	16.3552	0.641314	4t1	serum	40048.2	Connective tissue growth factor OS=Mus musculus OX=10090 GN=Ctgf PE=2 SV=3	23.2499	441.545	259.895	255.609	6.59192	70.6339	10.5786	28.157	4.37107	0
P43274	6	1	63.1143	3.3725e-05	0.000487633	23.7304	1	4t1	serum	21977.3	Histone H1.4 OS=Mus musculus OX=10090 GN=Hist1h1e PE=1 SV=2	5227.45	5570.28	5220.51	1260.7	7845.91	6825.83	373.739	178.824	144.08	200.959
G3X934;Q3TWF6	6	3	40.0943	0.0309294	0.0638871	23.772	0.648462	4t1	serum	73859.3	MCG115964 OS=Mus musculus OX=10090 GN=Wdr70 PE=1 SV=1	4409.37	11559.6	250.798	1281.82	390.944	317.943	153.177	191.038	4.41527	162.07
Q52L50;Q99JI6;A0A0G2JDL9;A0A0G2JE52;C5H0E8;P62835;Q3U7U8;Q3V3W9;C5H0E9;A0A0G2JED9;A0A1W2P777	6	5	37.8195	0.00514446	0.0197086	39.7091	0.924319	4t1	serum	21052.9	RAS related protein 1b OS=Mus musculus OX=10090 GN=Rap1b PE=1 SV=1	35.2571	1874.26	206.849	2263.3	527.929	584.994	27.865	30.2731	19.9122	14.1636
G3X9F7;E9PZQ1	6	4	39.0619	0.0410273	0.0757409	46.9865	0.587308	4t1	serum	199894	DEAD (Asp-Glu-Ala-Asp) box polypeptide 60 OS=Mus musculus OX=10090 GN=Ddx60 PE=1 SV=1	45.8993	2123.8	64.2482	3244.41	64.165	21.23	3.64073	3.02652	63.9746	8.29924
O35286;Q3UKJ6;Q3TFE5;Q497W9;A0A0G2JG10;Q3UDX4;A0A0G2JGQ5	6	4	30.3868	0.0467238	0.0821297	66.891	0.558364	4t1	serum	91805.5	Pre-mRNA-splicing factor ATP-dependent RNA helicase DHX15 OS=Mus musculus OX=10090 GN=Dhx15 PE=1 SV=2	346.498	127.237	524.943	332.77	24453.3	21408.5	0.983215	239.643	203.425	26.299
Q8BNP7;A0A286YDY6;D3YYQ9;D3Z344;D3Z3K9;Q8C6R9;W6CPJ9	6	4	37.5828	0.00762267	0.0261818	73.1193	0.884145	4t1	serum	118717	Uncharacterized protein (Fragment) OS=Mus musculus OX=10090 GN=Apc PE=2 SV=1	4180.3	3545.13	4927.02	364.596	131.038	91.7422	30.5816	39.264	9.51785	41.3509
A2AQ99;B7ZWM4	6	3	32.6237	0.0287558	0.0613774	101.124	0.663731	4t1	serum	173109	Dual oxidase 2 OS=Mus musculus OX=10090 GN=Duox2 PE=4 SV=1	1138.63	239.649	160.727	561.254	23767	23089.3	99.8927	131.092	42.6202	49.1448
P62880;D3YZX3;E9QKR0;Q3U9V4;D3Z1M1;P62874;Q3TQ70;Q3U1B1;E9PWM7;H3BKR2;Q61621;D3Z1T4;H3BLF7;P29387;Q3THF3;Q3U2F9;Q8BMQ1	5	3	27.9859	0.00620412	0.0226088	3.24324	0.906632	4t1	serum	38072.5	Guanine nucleotide-binding protein G(I)/G(S)/G(T) subunit beta-2 OS=Mus musculus OX=10090 GN=Gnb2 PE=1 SV=3	143.934	395.302	156.201	88.9284	223.01	189.065	56.5979	62.7411	31.555	95.0416
P70288;A0A0R4J008;Q8BQ10;O09106;Q3UXH8;Q58E49	5	4	22.1067	0.00982662	0.0305875	5.07301	0.851891	4t1	serum	55872.5	Histone deacetylase 2 OS=Mus musculus OX=10090 GN=Hdac2 PE=1 SV=1	150.183	1298.16	648.988	541.432	531.588	763.275	11.3846	9.33389	42.4056	453.811
P28798;Q3TVQ3;Q3TW77;Q3TWT4;Q3TX66;Q3U5Q6;Q3U8W3;Q3U9K2;Q3U9N4;Q3UAJ3;Q3UC19;Q3UD85;Q3UDD6;Q544Y8;Q9D2V3;H3BLC9;H3BJE0	5	5	44.8349	0.00740104	0.0255183	5.92307	0.887567	4t1	serum	68476.8	Progranulin OS=Mus musculus OX=10090 GN=Grn PE=1 SV=2	1598.32	1779.07	974.078	8712.73	3368.8	1532.18	631.684	562.636	236.186	591.551
A2BH40;E9QAQ7	5	2	28.457	0.0192391	0.0492807	8.90112	0.743035	4t1	serum	243005	AT-rich interactive domain-containing protein 1A OS=Mus musculus OX=10090 GN=Arid1a PE=1 SV=1	34202.6	31242.4	31443.8	35183.4	3922.77	2796.52	4230.69	2886.7	1617.49	1660.17
P51150;Q4FJQ0;A0A0N4SVG9;A0A0N4SVR6	5	5	32.9443	0.013915	0.0394756	11.407	0.799632	4t1	serum	23774.9	Ras-related protein Rab-7a OS=Mus musculus OX=10090 GN=Rab7a PE=1 SV=2	1587.75	3653.2	1781.53	4449.56	322.147	244.875	126.59	122.174	257.319	197.527
A2AEG2;Q80Z25	5	4	26.3972	0.0155159	0.0427983	11.8979	0.781421	4t1	serum	118089	Oral-facial-digital syndrome 1 gene homolog (Human) OS=Mus musculus OX=10090 GN=Ofd1 PE=1 SV=1	4650.11	709.898	213.451	590.329	244.198	338.161	21.204	50.9463	93.1317	212.722
Q5HZJ0;Q6PAJ6;B2X2E1;Q6PF88;Q7TMI8;Q80UU5;Q80Z69;Q8CJ74;Q9CTG2	5	4	29.3135	0.0361101	0.0708344	20.9203	0.615285	4t1	serum	160425	Ribonuclease 3 OS=Mus musculus OX=10090 GN=Drosha PE=1 SV=1	13537.5	5535.26	11244.5	9523.76	474.799	186.819	171.852	173.818	761.491	183.537
Q8BGQ7;Q3TZ32;Q3UD67;Q6PDM7;Q6XMP4;Q8R346	5	4	19.9558	0.0432855	0.0788696	68.2709	0.575429	4t1	serum	107764	Alanine--tRNA ligase_ cytoplasmic OS=Mus musculus OX=10090 GN=Aars PE=1 SV=1	329.706	483.858	3565.65	7274.7	61185.3	57827.2	419.839	213.456	311.373	331.293
P49722;Q9CZ58;Q3UWT6;Q8BKE0	5	5	22.2789	0.0382241	0.0735331	184.67	0.60288	4t1	serum	26040.7	Proteasome subunit alpha type-2 OS=Mus musculus OX=10090 GN=Psma2 PE=1 SV=3	31.5844	81.9102	92.6614	493.602	9305.51	13835.1	22.6248	31.0177	3.34675	29.0753
B9EIE9;P46664;Q8C909	5	4	29.1815	0.000283459	0.00231009	243.13	0.999701	4t1	serum	50420.3	Adenylosuccinate synthetase isozyme 2 OS=Mus musculus OX=10090 GN=Adss PE=1 SV=1	682.528	70.7752	375.474	994.348	4654.07	155.959	3.10532	4.85449	6.69024	4.36079
O35988;Q3U5S6;Q3UKZ1	5	5	32.3726	0.00049769	0.00354096	1630.58	0.998669	4t1	serum	21539.5	Syndecan-4 OS=Mus musculus OX=10090 GN=Sdc4 PE=1 SV=1	29.2384	36.4832	227.049	3567.98	1648.9	1023.47	0	0	0.213802	2.45727
Q8R1K1;Q8R1R2	4	3	24.9703	0.0217964	0.0523851	2.85883	0.71939	4t1	serum	39398.8	Ubiquitin-associated domain-containing protein 2 OS=Mus musculus OX=10090 GN=Ubac2 PE=1 SV=1	524.199	338.298	990.411	360.92	541.541	631.686	107.056	422.076	32.8098	227.905
Q6ZWN5;D3YWH9;F7CJS8;Q96EC0;Q9CXW7;D3YUV6;D3Z673	4	4	25.2645	0.0300617	0.0629653	3.16976	0.654453	4t1	serum	22648.5	40S ribosomal protein S9 OS=Mus musculus OX=10090 GN=Rps9 PE=1 SV=3	1549.27	7500.46	2480.64	1388.89	2114.11	3307.65	975.086	909.722	255.714	1716.98
E9Q9B0;O35071;Q6A011;Q8VI89	4	4	13.667	0.0297889	0.0625402	4.10962	0.656364	4t1	serum	124614	Kinesin-like protein KIF1C OS=Mus musculus OX=10090 GN=Kif1c PE=1 SV=1	1695.17	256.777	317.826	404.775	246.9	921.82	32.0035	15.6712	439.493	136.291
A2AFX6;P12672	4	3	25.7283	0.0374217	0.072456	4.59092	0.607518	4t1	serum	41370.2	43 kDa receptor-associated protein of the synapse OS=Mus musculus OX=10090 GN=Rapsn PE=4 SV=1	4574.44	1917.12	5113.17	3137.79	20649.5	15382.4	2080.95	2530.97	1413.14	1348.11
Q3V453	4	1	30.3618	0.0476006	0.0827173	4.887	0.554195	4t1	serum	10410.5	Uncharacterized protein (Fragment) OS=Mus musculus OX=10090 GN=Ywhae PE=2 SV=1	701.261	568.239	98.6823	546.133	118.1	76.8298	36.6501	92.6551	12.4463	145.984
Q61171;D3Z4A4;Q5M9N9	4	3	20.9536	0.0119991	0.0355009	4.98275	0.823008	4t1	serum	21949.8	Peroxiredoxin-2 OS=Mus musculus OX=10090 GN=Prdx2 PE=1 SV=3	102.73	558.149	135.397	111.464	573.403	364.116	56.9109	51.9871	86.6433	51.345
Q3UJS6;Q8BT60;A3KGK7;B7ZCP5;B7ZCP6;B7ZCP7;B7ZCP8;E9Q806;V9GWY2;V9GX86	4	1	22.4879	0.0364365	0.0713186	8.83379	0.613331	4t1	serum	60356.5	Uncharacterized protein OS=Mus musculus OX=10090 GN=Cpne3 PE=2 SV=1	610.96	543.644	741.561	189.241	2747.21	2570.46	75.0673	0.65626	198.824	284.146
Q8BG37	4	2	23.9078	0.0341957	0.0687552	9.85879	0.627059	4t1	serum	25167	MCG48959 OS=Mus musculus OX=10090 GN=Prdx6b PE=1 SV=1	2042.17	979.787	2336.06	886.811	346.998	6903.03	282.301	0	574.797	55.4451
E9QA66;Q6PFE1;E9Q1L2;Q571J4	4	1	22.044	0.0112107	0.0338384	15.0229	0.83318	4t1	serum	73101.5	Kelch-like 5 OS=Mus musculus OX=10090 GN=Klhl5 PE=1 SV=1	6.13641	5.88784	9.29157	108.435	10.2548	6.46128	0.0140646	9.86543e-05	6.48297	0.00257966
Q3THE2;Q6ZWQ9;Q9CXD2;Q9D6E6;D3YV37;D3Z249;Q922W7;Q9CQ19	4	4	28.0426	0.0304376	0.0632759	23.1926	0.651841	4t1	serum	19836.2	Myosin regulatory light chain 12B OS=Mus musculus OX=10090 GN=Myl12b PE=1 SV=2	821.353	27.1432	14.8513	922.993	608.458	473.22	6.23318	38.8695	32.8885	4.44971
A2AIM2;Q8C9Z8	4	3	20.1169	0.00569986	0.0211145	25.1179	0.914957	4t1	serum	28069.2	Talin-1 (Fragment) OS=Mus musculus OX=10090 GN=Tln1 PE=1 SV=1	447.298	477.408	65.6375	208.794	18.9119	92.3559	9.86197	0.294978	16.6805	7.94268
A0A2C9F2D2;Q07076;Q3TJ49;Q3UYL7;Q922A2;Q8BP75;Q8CCV9;A0A286YCW4	4	3	22.1018	0.00218403	0.0103592	28.9845	0.975985	4t1	serum	52556	Annexin OS=Mus musculus OX=10090 GN=Anxa7 PE=1 SV=1	396.148	413.365	5094.89	351.586	2749.28	2740.01	42.2186	52.7402	21.7493	153.443
A2RRJ6;Q80SY4	4	2	18.4513	0.0284337	0.0609802	50.343	0.66607	4t1	serum	112483	Mib1 protein OS=Mus musculus OX=10090 GN=Mib1 PE=2 SV=1	681.534	1215.19	1330.4	1249.71	46641.9	39020.2	392.895	552.684	148.89	99.1936
P30416	4	2	22.7265	0.0282567	0.0609802	54.0291	0.667363	4t1	serum	51971.7	Peptidyl-prolyl cis-trans isomerase FKBP4 OS=Mus musculus OX=10090 GN=Fkbp4 PE=1 SV=5	1333.42	59.7939	1420.68	326.651	11895	11318.4	81.2924	116.823	60.24	66.8255
Q99LF4;Q3TJ01	4	3	14.6779	0.0240891	0.055514	186.844	0.699774	4t1	serum	55762.7	tRNA-splicing ligase RtcB homolog OS=Mus musculus OX=10090 GN=Rtcb PE=1 SV=1	685.571	512.065	1588.6	383.826	13757.6	119129	101.822	73.0977	41.4732	269.063
Q91XV3	4	4	24.0109	0.0484396	0.0835083	978.771	0.550271	4t1	serum	22086.6	Brain acid soluble protein 1 OS=Mus musculus OX=10090 GN=Basp1 PE=1 SV=3	0	34.7731	2.4935	25.8616	1183.39	1871.65	0	0	0	2.12386
Q8C8U0;Q3U417;Q3UJ84	4	1	18.2869	0.0353342	0.0700791	1.37595e+07	0.619993	4t1	serum	109168	Liprin-beta-1 OS=Mus musculus OX=10090 GN=Ppfibp1 PE=1 SV=3	349.038	428.956	462.004	478.253	0	0	0	0	0	8.32515e-05
P62071;Q9CTF6;A0A1B0GRG1;A0A1B0GRT5;P10833;Q3U1N3	3	3	17.5416	0.0125089	0.0366462	7.0636	0.816608	4t1	serum	23627.7	Ras-related protein R-Ras2 OS=Mus musculus OX=10090 GN=Rras2 PE=1 SV=1	192.929	2237.1	252.141	328.28	1298.87	1182.47	28.6307	18.0325	31.3385	440.316
P11835;Q542I8;M0QWA7;D3YYP8	3	2	13.3602	0.0142505	0.0402997	8.41098	0.795721	4t1	serum	88219.5	Integrin beta-2 OS=Mus musculus OX=10090 GN=Itgb2 PE=1 SV=2	430.5	57.4535	580.75	1460.52	611.036	629.259	4.30883	47.2127	227.926	19.33
A0A0G2JFP8;A0A0G2JG05;A0A0G2JGA1;Q3UFB2	3	2	14.916	0.000871233	0.00517237	8.9341	0.995339	4t1	serum	15091.2	Box C/D snoRNA protein 1 (Fragment) OS=Mus musculus OX=10090 GN=Znhit6 PE=1 SV=1	2500.58	2564.59	1550.67	1888.34	2170.24	1827.07	57.5653	26.6328	708.757	139.912
P10639	3	3	21.2395	0.0466963	0.0821297	11.9033	0.558496	4t1	serum	12017.6	Thioredoxin OS=Mus musculus OX=10090 GN=Txn PE=1 SV=3	221.395	560.37	256.16	2380.42	51.5461	62.0004	99.8801	64.2864	23.7273	9.91635
Q5D525	3	3	13.849	0.0167985	0.0449529	11.904	0.76761	4t1	serum	28574.7	Synaptonemal complex central element protein 1-like OS=Mus musculus OX=10090 GN=Syce1l PE=2 SV=2	2972.74	37416.5	1506.37	47215.5	22556.9	18302.2	352.746	542.823	416.564	5966.68
A0A0G2JEP4;A0A0G2JFV5;A0A0R4J169;A0A1L1SVG1;E9QN52;Q8C062;Q91WK0;A0A0G2JDR6;A0A1L1SQW1;A0A1L1SSC0	3	2	25.6476	0.0461197	0.0814405	12.669	0.561278	4t1	serum	48528.3	Leucine-rich repeat flightless-interacting protein 2 OS=Mus musculus OX=10090 GN=Lrrfip2 PE=1 SV=1	258.806	4325.14	95.7062	4318.59	2577	2672.56	303.19	117.699	16.2497	312.607
O70250;Q5NCI4	3	1	25.9737	0.0185149	0.0482498	13.9839	0.750109	4t1	serum	28998.2	Phosphoglycerate mutase 2 OS=Mus musculus OX=10090 GN=Pgam2 PE=1 SV=3	38.4226	16.5788	274.697	12.0453	195.781	264.652	3.77782	3.60445	0.257376	30.603
Q62168;B1ATJ5	3	2	25.9208	0.0159795	0.0434091	28.5429	0.776353	4t1	serum	47563.1	Keratin_ type I cuticular Ha2 OS=Mus musculus OX=10090 GN=Krt32 PE=1 SV=2	179.521	3564.3	571.674	347.593	20.2381	404.194	7.05948	6.87752	14.9778	89.9128
P62320;Q91VM2	3	3	20.4346	0.000953578	0.00557809	54.3358	0.994404	4t1	serum	14030.4	Small nuclear ribonucleoprotein Sm D3 OS=Mus musculus OX=10090 GN=Snrpd3 PE=1 SV=1	687.659	61.6857	1103.53	464.749	227.041	810.259	12.1821	2.4412	26.5373	0.00237355
B2RXQ2;B2RXW8;B8QI33	3	3	10.9294	0.000145602	0.00155179	58.104	0.999964	4t1	serum	143247	Ppfia1 protein OS=Mus musculus OX=10090 GN=Ppfia1 PE=1 SV=1	108.764	2120.64	168.966	432.6	366.742	388.109	15.1474	10.5572	7.55297	7.88497
P14131;A4FUS1;Q5CZY9;Q641N3	3	2	12.7415	0.041893	0.0768007	59.6481	0.582687	4t1	serum	16559.4	40S ribosomal protein S16 OS=Mus musculus OX=10090 GN=Rps16 PE=1 SV=4	596.804	413.426	720.181	351.444	30520.9	26426.4	42.4782	315.922	78.5549	222.793
Q9Z0K8;Q3UEK0	3	3	24.3177	0.00325	0.0141432	68.5112	0.957408	4t1	serum	57889.8	Pantetheinase OS=Mus musculus OX=10090 GN=Vnn1 PE=1 SV=3	544.316	2054.48	71.1593	2579.6	223.862	128.355	4.69583	11.0355	38.7782	0
P10518;Q9DD05;O89061;Q8VCZ1	3	2	18.6259	0.0111958	0.0338384	76.1829	0.833376	4t1	serum	36479.8	Delta-aminolevulinic acid dehydratase OS=Mus musculus OX=10090 GN=Alad PE=1 SV=1	19.2713	358.519	7.53143	31.9689	762.462	643.212	0.0349381	0.430828	11.167	4.31979
Q810B7;A0A2I3BQY9	3	1	13.8677	0.00231091	0.0109034	116.935	0.973828	4t1	serum	108420	SLIT and NTRK-like protein 5 OS=Mus musculus OX=10090 GN=Slitrk5 PE=2 SV=1	7189.46	8243.18	8754.85	9566.05	652.941	91.3504	3.91221	1.10498	5.45221	186.208
P60334	3	1	12.1982	0.00838077	0.0276807	405.837	0.872691	4t1	serum	23254	Cysteine dioxygenase type 1 OS=Mus musculus OX=10090 GN=Cdo1 PE=1 SV=1	10.6112	7.02536	81.3522	10.4095	1904.87	107.262	0.977649	0.56294	1.94444	0
P18872;Q543S2	3	1	19.5975	0.00458106	0.0180914	949.82	0.934004	4t1	serum	40654.9	Guanine nucleotide-binding protein G(o) subunit alpha OS=Mus musculus OX=10090 GN=Gnao1 PE=1 SV=3	201.665	10.2155	0.619548	180.974	70.9611	73.5153	0.219558	0.0811228	0.0354821	0.041418
D3Z5N5;Q9Z1T6	3	1	11.9913	0.0296105	0.0623116	1038.25	0.657622	4t1	serum	234817	1-phosphatidylinositol 3-phosphate 5-kinase OS=Mus musculus OX=10090 GN=Pikfyve PE=1 SV=2	8.9336	0.686235	12599.3	404.92	522.349	468.194	7.80056	0	0	1.19179
Q9WV32;F6THG2;Q3TCE7;Q3U094;Q91Z25;Q3TBA2	3	2	11.8071	0.010032	0.0311188	Infinity	0.849043	4t1	serum	41862.3	Actin-related protein 2/3 complex subunit 1B OS=Mus musculus OX=10090 GN=Arpc1b PE=1 SV=4	544.929	139.573	49.6615	41.2274	0	10.7056	0	0	0	0
Q61581;A0A5E1;F8WH23;Q3U131;Q3UFA6;Q811C8;E9Q5D9	3	2	16.1229	0.0346132	0.0691078	Infinity	0.624446	4t1	serum	29995.9	Insulin-like growth factor-binding protein 7 OS=Mus musculus OX=10090 GN=Igfbp7 PE=1 SV=3	320.013	304.179	136.539	304.08	0	0.0802011	0	0	0	0
P28656;Q3TF41;Q8BSH9;A0A140LJB5;Q9CSP8	3	2	17.3175	0.0360881	0.0708344	Infinity	0.615417	4t1	serum	45630.3	Nucleosome assembly protein 1-like 1 OS=Mus musculus OX=10090 GN=Nap1l1 PE=1 SV=2	80.67	141.867	143.348	217.377	0	0	0	0	0	0
Q14BE7	2	1	12.5479	0.0211213	0.0514523	4.79787	0.72544	4t1	serum	51072.5	Family with sequence similarity 47_ member A OS=Mus musculus OX=10090 GN=Fam47c PE=2 SV=1	256.244	234.066	267.873	33.4162	392.265	376.326	54.1659	50.4817	58.0782	54.0634
Q54AE3;Q61011	2	1	11.9285	0.00119036	0.00651807	8.52722	0.991417	4t1	serum	38209.7	GTP-binding protein beta3 subunit OS=Mus musculus OX=10090 GN=Gnb3 PE=4 SV=1	444.827	325.743	850.364	369.726	634.312	105.582	64.0579	23.9281	54.0737	71.4176
O70361	2	2	13.6215	0.0357988	0.0706149	11.248	0.617164	4t1	serum	122565	Period circadian protein homolog 3 OS=Mus musculus OX=10090 GN=Per3 PE=1 SV=2	298.44	6817.74	587.181	3715.15	231.43	3547.57	162.082	89.8921	601.458	47.3191
P11087;Q60785;Q99LL6	2	1	9.7317	0.0231167	0.0539721	21.9401	0.707924	4t1	serum	139059	Collagen alpha-1(I) chain OS=Mus musculus OX=10090 GN=Col1a1 PE=1 SV=4	438.646	5275.36	218.8	9401.41	416.435	303.038	372.723	84.2305	10.7622	20.0869
Q3UFQ8	2	2	8.5107	0.00127722	0.00693927	25.1709	0.990228	4t1	serum	152070	Capping protein_ Arp2/3 and myosin-I linker protein 3 OS=Mus musculus OX=10090 GN=Carmil3 PE=1 SV=2	348.905	632.919	2485.08	1112.29	258.886	906.446	1.00358	4.222e-05	151.144	0
Q6A0A2	2	1	12.5872	0.0238178	0.055094	29.4022	0.702024	4t1	serum	82083.6	La-related protein 4B OS=Mus musculus OX=10090 GN=Larp4b PE=1 SV=2	16318	916.122	125498	4782.58	6154.84	6551.85	712.002	713.126	254.554	1953.18
Q2XQV0	2	1	13.4605	0.0039262	0.0162949	35.7319	0.945457	4t1	serum	30188.7	Perlecan (Fragment) OS=Mus musculus OX=10090 GN=Hspg2 PE=2 SV=1	4880.79	4226.01	3956.14	92.543	2512.03	2295.34	217.959	69.8862	12.9226	34.3735
A8VP81;E9PXM6;Q3TCZ2;Q3UJY1;Q9JIM1;E9PVH9;E9PWD6;E9PWY7;E9PXQ6;E9PZV0;E9Q221;E9Q3D1;E9Q503	2	2	12.8792	0.0159522	0.0434091	41.8942	0.776649	4t1	serum	39498.9	Equilibrative nucleoside transporter 1 variant delta 11 OS=Mus musculus OX=10090 GN=Slc29a1 PE=2 SV=1	3.84091	81.066	53.5226	94.565	578.143	697.303	16.2097	0.571961	7.22235	0
B1AZ99	2	1	11.1315	0.00845415	0.0276807	49.6637	0.871603	4t1	serum	44747.6	OTU domain-containing protein 3 OS=Mus musculus OX=10090 GN=Otud3 PE=1 SV=1	76.6223	13.6422	101.635	15.0912	734.596	438.81	1.13434	9.81459	7.55391	0.0270885
Q544K2;Q99PG4	2	2	9.3371	0.019668	0.0496592	53.0667	0.738928	4t1	serum	27781.6	Regulator of G-protein signaling 18 OS=Mus musculus OX=10090 GN=Rgs18 PE=1 SV=1	176.672	1500.56	362.355	852.641	25171.8	5012.81	160.587	121.962	54.9445	78.0438
Q80WQ8;Q8BS57;Q8K3D2	2	2	9.8981	0.0178114	0.0469626	78.0521	0.757153	4t1	serum	115040	Mis18-binding protein 1 OS=Mus musculus OX=10090 GN=Mis18bp1 PE=1 SV=1	9.30815	15.5052	607.795	549.079	12.5832	12.0722	1.91564	0	8.3881	0
Q91W10	2	1	14.8992	0.0255699	0.0576846	83.7915	0.68781	4t1	serum	50709.4	Zinc transporter ZIP8 OS=Mus musculus OX=10090 GN=Slc39a8 PE=2 SV=1	1238.61	600.313	533.006	381.668	39029.1	39728	215.733	391.672	16.6089	24.5066
Q7TMN9	2	2	9.0139	0.0007866	0.00486315	87.1313	0.996233	4t1	serum	80450.8	Nbeal1 protein (Fragment) OS=Mus musculus OX=10090 GN=Nbeal1 PE=2 SV=1	598.98	4796.43	313.912	8332.99	506.894	576.664	19.3228	22.1299	17.2913	56.9885
A0A0R4J1W7;G3X8W7;Q8BGZ4	2	1	11.4567	0.000304143	0.00241286	98.8741	0.999634	4t1	serum	69363.1	CDC23 (Cell division cycle 23_ yeast_ homolog)_ isoform CRA_c OS=Mus musculus OX=10090 GN=Cdc23 PE=1 SV=1	583.14	390.183	55.5906	188.238	35.328	101.823	0.00932449	4.2948	4.75073	0.0766339
Q2M4G6;Q3USK4;Q62245;Q9QYS7	2	2	9.1627	0.0440308	0.0798083	117.575	0.571629	4t1	serum	135151	Son of sevenless like-protein 1 (Fragment) OS=Mus musculus OX=10090 GN=Sos1 PE=4 SV=1	68.6558	2.58521	152.913	28.8647	2781.64	2435.81	2.0939	0	21.6074	7.31696
Q8VDP4	2	2	9.8665	0.0203203	0.0506011	138.938	0.732794	4t1	serum	103630	Cell cycle and apoptosis regulator protein 2 OS=Mus musculus OX=10090 GN=Ccar2 PE=1 SV=2	99.2378	3223.09	8.5114	2946.06	70.2406	184.29	0.850927	8.87611	10.5177	11.0952
Q80YP0	2	1	6.8454	0.0185758	0.0482682	406.007	0.749507	4t1	serum	34059.5	Cyclin-dependent kinase 3 OS=Mus musculus OX=10090 GN=Cdk3 PE=1 SV=2	36089.6	29.7115	27057.7	135.023	1529.86	1340.46	23.8422	14.2228	0	70.607
Q8BKH1;Q3TL27;Q3UE92;Q3UKF5;Q6P1B1;Q8BV43;Q8VDK8;S4R1I3	2	2	11.334	0.0072425	0.0252631	475.619	0.890036	4t1	serum	46662.6	Uncharacterized protein OS=Mus musculus OX=10090 GN=Xpnpep1 PE=2 SV=2	11.2778	2389.18	5684.38	2371.15	84.0606	63.9981	5.5804	6.99681	2.28629	0
A0A0R4J1M7;A0A0R5RP25;A0A0R5RP31;K3W4N7;Q9JJV9;Q8C3I3	2	1	9.1755	0.0289831	0.0614238	1682.72	0.662092	4t1	serum	229988	Sodium channel protein OS=Mus musculus OX=10090 GN=Scn5a PE=1 SV=1	4.03322	31.6864	190.59	2.48294	7544.89	5838.16	0	0	0	5.39279
Q9DBS5	2	1	8.5301	0.000298206	0.00238688	Infinity	0.999654	4t1	serum	69125.9	Kinesin light chain 4 OS=Mus musculus OX=10090 GN=Klc4 PE=1 SV=1	101.568	156.663	17.6726	209.272	9.99574	9.14254	0	0	0	0
A6P3E4;E9QN59;G3X8U9;Q3TQZ7;Q544A0;Q61831;Q78GB8;Q7TSJ7;Q80W80;Q80W81;Q80W82;Q8C9D4;Q91Y86	2	1	11.62	0.0145015	0.0407526	Infinity	0.792828	4t1	serum	44421.2	Mitogen-activated protein kinase OS=Mus musculus OX=10090 GN=Mapk8 PE=1 SV=1	28.0485	2056.37	47.2945	26.0144	35.6392	0	0	0	0	0
Q6P5F7;A0A0G2JGJ4	2	1	11.6554	0.0400624	0.0748217	Infinity	0.592561	4t1	serum	58683.5	Protein tweety homolog 3 OS=Mus musculus OX=10090 GN=Ttyh3 PE=1 SV=1	114.224	178.111	0	215.463	0	27.5723	0	0	0	0
P07724;Q546G4;K7R066;F6TQ89	249	208	1278.2	1.05486e-06	2.78131e-05	377.138	1	serum	4t1	70745.6	Serum albumin OS=Mus musculus OX=10090 GN=Alb PE=1 SV=3	1048.94	7607.89	2715.79	5899.76	10602.1	1560.77	1.73036e+06	1.86589e+06	2.17169e+06	1.63283e+06
Q61838;D3YUI3;A2AE21;G5E904;Q8C6W5	213	180	1451.36	0.000406837	0.0030908	17.5694	0.999197	serum	4t1	167222	Pregnancy zone protein OS=Mus musculus OX=10090 GN=Pzp PE=1 SV=3	4388.52	3101.59	2902.56	2303.34	41424.1	10150.3	118437	115727	257498	261131
P01027;Q207D2;B5APU1;E1APH6;H3BKW9;H3BL60;D3Z4D2;Q05D93;Q8BR30;Q8C424	159	143	1451.12	1.1762e-06	2.92893e-05	88.6892	1	serum	4t1	188024	Complement C3 OS=Mus musculus OX=10090 GN=C3 PE=1 SV=3	408.393	250.628	384.851	409.463	1297.27	1269.16	48747.8	52091.7	58548.4	78285
Q921I1;F7BAE9;D3YYR8;F7CJN9;E9Q2Q7;E9Q939;A0A0A6YVX7;A0A0A6YWZ4;A0A1D5RMM7;A2ART2;A3KQJ7;B2M0R9;B2M0S0;B7ZP37;E0CY60;E0CYG8;E9PUC3;F7D3E1;G3UYC3;P21126;Q08BU3;Q3TDW8;Q3TQN9;Q3UK94;Q3UYJ6;Q5MJE7;Q5R252;Q684Q9;Q7TNR9;Q8BGY3;Q91V47;Q9D518;Q9Z1S3	140	74	968.234	0.021417	0.0517516	5.18434	0.722774	serum	4t1	78890.9	Serotransferrin OS=Mus musculus OX=10090 GN=Tf PE=1 SV=1	383.132	496.777	604.345	251.806	9881.91	9369.58	11658.3	12527.4	8131.27	40220.8
Q00623;Q3V2G1;Q58EV2;A0A1L1STX7	71	64	477.312	4.53805e-05	0.000617792	31.561	1	serum	4t1	30615.6	Apolipoprotein A-I OS=Mus musculus OX=10090 GN=Apoa1 PE=1 SV=2	2026.4	385.139	3830.42	727.988	1421.23	1327.54	41918.7	84842.6	52449.1	25278.1
Q3TB22;O89060	66	54	442.068	6.29482e-05	0.000829863	116.356	0.999999	serum	4t1	239224	Uncharacterized protein (Fragment) OS=Mus musculus OX=10090 GN=Fasn PE=2 SV=1	25.4055	369.203	48.6145	832.411	518.902	138.67	34576.1	38147	39050.7	38186.7
P07759;A0A0R4J0I1;E9Q499;F2Z405;Q3U0Y1;Q4V9W0;D3Z450;Q3UTZ5	54	38	451.296	8.7134e-06	0.000177528	57.7035	1	serum	4t1	47051.1	Serine protease inhibitor A3K OS=Mus musculus OX=10090 GN=Serpina3k PE=1 SV=2	3006.89	3191.77	4393.02	1674.88	3435.81	461.93	171040	177165	146864	126756
P20918;Q3V1T9;Q6TCI0	54	48	474.366	0.000207953	0.0019419	62.558	0.999882	serum	4t1	93545.3	Plasminogen OS=Mus musculus OX=10090 GN=Plg PE=1 SV=3	214.507	21.8688	308.662	565.079	63.6124	15.6585	12281.8	13488.3	8882.8	14950.9
Q3UZF9;D3Z0X5;D3Z4N0;E9PWB1;E9PWW4;E9Q307;E9Q340;F6RUK9;F6RYD0;Q6IS62;Q6PDH0;Q8BWJ2	49	10	495.658	0.0488234	0.0838474	8.77806	0.548497	serum	4t1	116863	Uncharacterized protein (Fragment) OS=Mus musculus OX=10090 GN=Fn1 PE=2 SV=1	26.9756	1.33246	670.954	420.297	2545.81	1001.51	9017.85	9565.82	7438.85	1288.2
Q91X72;Q8K1U6;A0A1B0GS57	44	36	335.621	0.000115662	0.00132732	342.931	0.999984	serum	4t1	52059.1	Hemopexin OS=Mus musculus OX=10090 GN=Hpx PE=1 SV=2	63.6145	173.616	33.4389	990.581	26.715	2.24599	59253.4	61224	80993.1	93499
Q8VDD5;Q3UFT0;Q811J9;Q99JJ3;A0A2R8VKI5;A2VCK0;Q7TQJ6;Q8BIE2;E9Q565;Q3UIJ9	43	26	301.743	0.000865474	0.00517237	16.6464	0.995402	serum	4t1	227570	Myosin-9 OS=Mus musculus OX=10090 GN=Myh9 PE=1 SV=4	823.524	565.243	6077.63	553.472	1063.72	726.101	27692	29456.7	5582.63	46133
P63017;Q3TEK2;Q3TH56;Q3UBA6;Q3TZJ3;Q3U9L2;Q3ULM1;Q504P4;Q3TF16;Q3TQ13;Q3TRH3;Q3UDS0;Q3KQJ4;Q3TB63;Q3TH04;Q3UXU1;Q3UBR0;D3Z5E2;A1L347;B2CSK2;P16627;A1E2B8;P17879;Q3TAI8;Q3TU85;Q9QWU1;O88688;Q61698;Q91ZU4;Q91ZU5;Q9R2A1;O88687;Q9QZ38	37	24	355.96	0.00618731	0.0226088	5.31046	0.906907	serum	4t1	71099.3	Heat shock cognate 71 kDa protein OS=Mus musculus OX=10090 GN=Hspa8 PE=1 SV=1	1618.96	1604.3	1176.14	1166.69	13496.5	14030.6	29103.3	30720.8	35901.2	21434.8
B2RWX2;B2RXW7;P01029;Q3TAT4;Q3TYN1;V9GZK9;Q9QUF9;O88305;Q6P3Y0;Q62237;V9GZK7	37	14	328.096	0.000441919	0.00327408	334.629	0.999008	serum	4t1	194583	Complement component 4B (Childo blood group) OS=Mus musculus OX=10090 GN=C4b PE=2 SV=1	57.0204	72.3969	5.20773	74.8266	0	0	7206.01	7401.77	16686	15432
P21614;A0A0G2JGM6	34	30	380.717	0.000160296	0.00167092	71.3498	0.99995	serum	4t1	55197.2	Vitamin D-binding protein OS=Mus musculus OX=10090 GN=Gc PE=1 SV=2	54.8723	317.899	124.923	152.105	397.339	288.383	23633.2	1944.18	27566.7	10382.1
P05064;Q5FWB7;A6ZI44;Q6NY00;D3YWI1;A0A0U1RPN8;D3Z510;A0A0U1RPT5;D3YV98;A6ZI47	33	11	277.023	0.023119	0.0539721	4.40994	0.707904	serum	4t1	39812.2	Fructose-bisphosphate aldolase A OS=Mus musculus OX=10090 GN=Aldoa PE=1 SV=2	9635.54	1385.51	419.267	5015.5	1007.7	2630.7	6738.19	6753.64	22682.1	22902.3
P48678;D3YUF7;Q9CTL2	31	23	250.867	0.0117903	0.0351148	11.004	0.82567	serum	4t1	74522.8	Prelamin-A/C OS=Mus musculus OX=10090 GN=Lmna PE=1 SV=2	776.322	323.065	1049.53	275.096	853.871	1257.81	817.224	12418.6	3822.43	16215.7
P23953;A0A1D5RM42;O35136;Q6PG95	31	19	206.106	0.0109198	0.0335248	21.7839	0.83702	serum	4t1	61341	Carboxylesterase 1C OS=Mus musculus OX=10090 GN=Ces1c PE=1 SV=4	778.732	5834.56	1063.09	9633.05	9.37373	16.1606	75276.8	76592.6	53332.3	46547.1
P22599;Q00897;D3YZL0;Q80VH1;Q9CV75	29	14	232.37	0.0283661	0.0609802	4.58694	0.666563	serum	4t1	46145.8	Alpha-1-antitrypsin 1-2 OS=Mus musculus OX=10090 GN=Serpina1b PE=1 SV=2	2640.33	1761.08	1386.41	235.008	1735.89	1176.4	1563.53	6778.47	5884.58	13096.6
P08226;Q3TXU4;Q4FK40;Q6GTX3;Q3UBS0;Q3TX45;Q3UEE7;A0A1B0GX15;G3UWN5;G3UZM8;Q3UF21;G3UWW2	28	20	205.459	0.00295952	0.0131995	7.86249	0.962538	serum	4t1	35923.7	Apolipoprotein E OS=Mus musculus OX=10090 GN=Apoe PE=1 SV=2	3109.59	1555.65	2101.85	1597.59	402.133	490.231	16209.7	21020.7	6539.74	4752.18
B2RXX9;B2RY26;Q91Z83;Q3UQQ3;Q5BKR0;Q6P8P3;A0A2I3BQV3;Q1WJL6;B8JJH1;A0A2I3BRL9	27	5	137.917	0.00423767	0.0173466	11.7561	0.939987	serum	4t1	223678	Myosin_ heavy polypeptide 7_ cardiac muscle_ beta OS=Mus musculus OX=10090 GN=Myh7 PE=2 SV=1	3247.37	75.8258	3270.49	103.842	231.694	162.12	20673.2	7854.87	17728.5	9320.88
P06728;Q9DBN0;Q810I7	27	25	291.48	0.000995692	0.0057218	20.6051	0.993904	serum	4t1	45029.1	Apolipoprotein A-IV OS=Mus musculus OX=10090 GN=Apoa4 PE=1 SV=3	308.803	293.638	3649.95	456.069	56.8785	65.5815	20501.3	22805.1	8905.02	14149.9
Q9Z331;Q05B38;Q0VDR7;Q3UV11;Q9CV72;Q9CV13;Q6IFZ8;D3Z6R0	25	5	157.19	0.0263775	0.058676	3.78594	0.6815	serum	4t1	60664.5	Keratin_ type II cytoskeletal 6B OS=Mus musculus OX=10090 GN=Krt6b PE=1 SV=3	11094.5	1167.18	40243.1	1268.32	605.643	614.757	18909.7	16437.7	52788.6	50665.3
Q9DBD0;D3YY36;Q8VC96;F6W4D3;D3Z4X8	25	22	201.177	0.00721532	0.0252631	8.74488	0.890461	serum	4t1	78761.8	Inhibitor of carbonic anhydrase OS=Mus musculus OX=10090 GN=Ica PE=1 SV=1	989.069	67.7312	775.54	36.2722	140.327	197.022	5168.01	2906.16	3896.89	889.523
O89020	25	22	254.055	5.37918e-06	0.000117615	25.6113	1	serum	4t1	71318.1	Afamin OS=Mus musculus OX=10090 GN=Afm PE=1 SV=2	630.996	282.253	199.428	574.474	873.939	215.794	11756.4	12563.5	12686.7	10406.4
Q91WU7;Q8K159;Q61702;F8WJ05	23	17	198.766	0.0205397	0.0507247	2.72519	0.73076	serum	4t1	101800	Inter-alpha trypsin inhibitor_ heavy chain 1 (Fragment) OS=Mus musculus OX=10090 GN=Itih1 PE=2 SV=1	24721.8	1251.16	2155.21	1360.68	2758.98	2457.99	15260.9	16908.8	21131.4	9752.08
P29699;Q3TIU3;Q3UEK5;Q3UEK9;A0A338P703;A0A338P7G1;A0A338P7H5;O35399;A0A338P692;A0A338P6Y6;Q541Z2	23	21	231.404	0.0226546	0.0538409	4.70165	0.711883	serum	4t1	38124	Alpha-2-HS-glycoprotein OS=Mus musculus OX=10090 GN=Ahsg PE=1 SV=1	485.24	1390.74	363.643	5204.7	34587.5	5508.7	41527.4	53627.9	12658.7	41198.6
P50446	21	1	170.885	0.0263775	0.058676	3.78594	0.6815	serum	4t1	59677.4	Keratin_ type II cytoskeletal 6A OS=Mus musculus OX=10090 GN=Krt6a PE=1 SV=3	26653.2	2804.01	96679	3046.99	1454.98	1476.88	45428.1	39489.6	126818	121717
P20029;Q3TWF2;Q3U9G2;Q3TI47;Q3TKF8;Q3U7T8;Q9DC41;Q3U6V3;Q3UEM8;Q3TUS2	20	17	144.934	0.0149647	0.0416623	5.84947	0.787565	serum	4t1	72536.2	Endoplasmic reticulum chaperone BiP OS=Mus musculus OX=10090 GN=Hspa5 PE=1 SV=3	698.692	645.35	3661.21	4859.57	1212.12	493.457	4263.56	3541.51	20243.5	17071.9
Q9Z2T6;Q3TUZ8	19	7	147.061	0.0453267	0.0811052	3.17033	0.565156	serum	4t1	57413.2	Keratin_ type II cuticular Hb5 OS=Mus musculus OX=10090 GN=Krt85 PE=1 SV=2	461.469	111.129	254.829	4522.05	3534.08	3438.29	6015.19	6538.87	6216.75	7272.02
Q8CHG3;B2RSU7;E9PWI6;E0CYI9;Q3UFV3	19	12	85.9486	0.0342832	0.0687552	3.62792	0.626509	serum	4t1	195414	GRIP and coiled-coil domain-containing protein 2 OS=Mus musculus OX=10090 GN=Gcc2 PE=1 SV=2	147.876	1073.43	54.9643	158.881	27925.4	12050.7	19539.8	21287.4	30173.7	29156.9
A0A0A0MQG2;Q3TZN6;Q3TTX2;Q8BQ35	19	10	93.6235	0.0226441	0.0538409	4.19139	0.711974	serum	4t1	244993	Spectrin beta chain_ non-erythrocytic 1 (Fragment) OS=Mus musculus OX=10090 GN=Sptbn1 PE=1 SV=1	428.828	39361.1	334.097	22081.4	1560.81	497.003	37905.8	39509.9	52879.5	49272.9
Q5SX39;Q3UUB1;D6RCI0	19	4	101.261	0.0230353	0.0539721	15.8531	0.708618	serum	4t1	223772	Myosin-4 OS=Mus musculus OX=10090 GN=Myh4 PE=2 SV=1	460.853	786.254	116.513	36.1485	0	0	3459.37	7634.16	1965.49	1734.71
Q6DFZ2;F6W8R9;Q76KB5;Q6PI66;Q7TPP1;D3YVK9	19	15	92.3754	0.00111068	0.00622303	37.5358	0.992467	serum	4t1	249556	Nesprin-2 (Fragment) OS=Mus musculus OX=10090 GN=Syne2 PE=1 SV=1	416.04	533.187	559.546	621.848	534.162	280.625	26823.6	28562	17232.9	1087.02
P48036;A0A0G2JGQ0	18	14	106.343	0.0236864	0.0550102	3.99443	0.70312	serum	4t1	35809.5	Annexin A5 OS=Mus musculus OX=10090 GN=Anxa5 PE=1 SV=1	631.79	224.244	697.337	2603.33	16841.8	1726.6	16691.4	19863.7	19160.9	4799.65
P10107;B7STB7;Q4FJV4;Q4FK88;Q3U5N9;Q3US43;Q8C846;Q8R024	18	16	127.591	0.0348288	0.0693838	5.0304	0.623106	serum	4t1	39019.5	Annexin A1 OS=Mus musculus OX=10090 GN=Anxa1 PE=1 SV=2	134.557	2186.42	15.5224	1534.01	246.915	234.6	2264.14	2212.52	2102.5	8015.77
P40142;A0A286YE28;O55021;Q9Z2L5	18	12	131.578	0.00932541	0.0295402	6.71487	0.858951	serum	4t1	68314.9	Transketolase OS=Mus musculus OX=10090 GN=Tkt PE=1 SV=1	103.068	3032.75	117.155	2093.24	502.399	376.687	10821.1	8899.04	3884.66	4263.24
Q3UXR4;Q3TCP5;Q3UL48;Q4KML7;Q8CBU4	18	3	134.95	0.00148779	0.00779969	25.005	0.987179	serum	4t1	69507	Uncharacterized protein OS=Mus musculus OX=10090 GN=Ezr PE=2 SV=1	2.47406	0	302.733	0	0	0	974.068	1104.13	2536.84	472.756
E9PVD2;A0A2K6EDJ7	18	1	177.466	0.000433842	0.00324102	74.681	0.999054	serum	4t1	104760	Inter alpha-trypsin inhibitor_ heavy chain 4 OS=Mus musculus OX=10090 GN=Itih4 PE=1 SV=1	48.0278	3.92636	27.0313	26.6202	14.5494	0	1288.64	1416.84	1277.39	1999.33
P98064;A0A2R8VHR3	17	15	109.327	0.00118799	0.00651807	12.7899	0.991449	serum	4t1	81622.2	Mannan-binding lectin serine protease 1 OS=Mus musculus OX=10090 GN=Masp1 PE=1 SV=2	319.961	504.629	1061.13	122.296	2583.87	263.096	8005.94	8940.04	4997.76	19452.8
A0A2R8VHP3	16	8	130.116	0.0369089	0.0718337	4.3743	0.610527	serum	4t1	58148	Predicted pseudogene 5478 OS=Mus musculus OX=10090 GN=Gm5478 PE=1 SV=1	31.4807	527.372	146.252	742.369	4960.81	4571.38	10693.8	11023.3	5293.26	5008.57
P15508;E9Q397	16	11	71.4079	0.00542732	0.0205291	44.5355	0.919526	serum	4t1	246049	Spectrin beta chain_ erythrocytic OS=Mus musculus OX=10090 GN=Sptb PE=1 SV=4	1275.82	773.156	531.887	110.957	22.1963	20.9829	2905.63	26204.8	48902.3	3190.27
B2RUG5;E9Q8B5;Q0KHD3;E9Q8B6;Q0KHD2;E9PUM5	15	2	98.6906	0.0253122	0.0573017	14.3321	0.689855	serum	4t1	102592	EG214403 protein OS=Mus musculus OX=10090 GN=Gm4788 PE=2 SV=1	299.334	16.257	355.888	234.228	0	0	4515.45	1377.59	1758.4	1002.33
Q80YX1;Q148T4;Q148T5;Q80YX0	15	12	76.0241	1.07335e-05	0.000209177	23.2383	1	serum	4t1	237453	Tenascin OS=Mus musculus OX=10090 GN=Tnc PE=1 SV=1	515.308	1531.17	460.045	1735.45	1524.7	1619.82	20392.6	23028.5	34392.6	36619.4
P07309;Q5M9K1;Q9D6A4	15	13	116.633	2.87134e-05	0.000421975	52.6435	1	serum	4t1	15890	Transthyretin OS=Mus musculus OX=10090 GN=Ttr PE=1 SV=1	858.53	1588.99	132.11	379.648	446.121	850.416	52808.7	53641.3	21193.3	21717.2
A2A5N2;Q9CQV8;A2A5N1	14	3	127.131	0.047807	0.0827359	5.70145	0.553224	serum	4t1	28200.5	Tyrosine 3-monooxygenase/tryptophan 5-monooxygenase activation protein_ beta polypeptide OS=Mus musculus OX=10090 GN=Ywhab PE=2 SV=1	30.7453	640.633	16.5152	716.49	79.531	35.0953	222.084	653.389	930.537	3967.7
Q8BGZ7;Q99MH7	14	3	122.797	0.0164914	0.0443961	6.30349	0.770858	serum	4t1	59968.7	Keratin_ type II cytoskeletal 75 OS=Mus musculus OX=10090 GN=Krt75 PE=1 SV=1	2421.1	2231.22	244.93	1297.75	406.21	82.8434	7438.36	12905.4	5390.54	2354.24
Q91WP6;G3X8T9;A2RTV1;Q3U1B7	14	6	162.619	0.00395686	0.0163464	7.23978	0.944917	serum	4t1	46889.2	Serine protease inhibitor A3N OS=Mus musculus OX=10090 GN=Serpina3n PE=1 SV=1	166.096	33.3917	68.577	311.641	370.63	366.025	2060.46	2230.65	697.146	1365.18
Q19LI2;A0A2I3BQV2	14	12	108.62	0.000609477	0.00401745	8.25679	0.997852	serum	4t1	57238.5	Alpha-1B-glycoprotein OS=Mus musculus OX=10090 GN=A1bg PE=1 SV=1	1292.35	547.388	425.503	674.077	287.705	206.871	6776.58	6927.77	2804.26	2393.38
P03987;A0A075B5P5;A0A1Y7VJN6;Q6KAM2	14	11	132.114	5.20915e-06	0.000116745	21.6588	1	serum	4t1	44499.4	Ig gamma-3 chain C region OS=Mus musculus OX=10090 PE=1 SV=2	780.969	375.841	1005.68	536.201	1674.48	1438.04	19634.4	21281.2	25376	17617.8
Q0VDM9	14	1	90.4787	2.39396e-08	8.59714e-07	Infinity	1	serum	4t1	55449	Krt78 protein (Fragment) OS=Mus musculus OX=10090 GN=Krt78 PE=2 SV=1	0	0	0	0	0	0	283.899	238.15	1085.02	1067.86
P01863;P01865;Q569W9;Q6PF95;Q6PJB2;Q5R3X3;Q5R3X4;A0A0M3KL48;A0A3B2W896;D3YZ97;D3Z1K8;O35192;P84751;Q5R3X5	13	5	101.963	0.0147884	0.0414289	5.26481	0.789557	serum	4t1	36959.8	Ig gamma-2A chain C region_ A allele OS=Mus musculus OX=10090 GN=Ighg PE=1 SV=1	16.0818	125.805	37.1352	851.693	114.988	47.6806	1283.91	1750.18	312.653	841.88
Q61704;A0A2I3BRQ3	13	7	75.5439	0.00882243	0.0282044	5.62131	0.866195	serum	4t1	99700.1	Inter-alpha-trypsin inhibitor heavy chain H3 OS=Mus musculus OX=10090 GN=Itih3 PE=1 SV=3	21.6297	2250.18	8.20224	0	0	0	1713.56	1872.18	2547.35	2411.37
Q8K182;A2A998;A2A997;Q8K1T7	13	9	86.3745	0.0165495	0.0444191	6.0929	0.77024	serum	4t1	67734.2	Complement component C8 alpha chain OS=Mus musculus OX=10090 GN=C8a PE=1 SV=1	3.45061	29.7458	0.079797	657.611	0	0	217.142	217.747	667.811	1703.64
P01942;A8DUV3;Q61287;Q8BPF4;Q91VB8;Q9CY06;Q9CY10;Q9QWJ3;Q9CWS5;Q61649;A7M7S6;P06467;Q78PA4	13	6	115.866	0.000811428	0.00493997	8.97819	0.995978	serum	4t1	15142.2	Hemoglobin subunit alpha OS=Mus musculus OX=10090 GN=Hba PE=1 SV=2	2323.08	2495.64	1283.39	5461.69	9721.6	9058.01	27601.5	29298.5	57180.2	67539.2
Q8CFG9;Q3UU42;Q8CG15;Q8CH29	13	3	90.0925	5.46306e-07	1.53045e-05	31.2615	1	serum	4t1	81419.1	Complement C1r-B subcomponent OS=Mus musculus OX=10090 GN=C1rb PE=2 SV=1	493.946	460.64	493.478	330.992	303.208	212.27	11624.8	13077.4	16823.2	6295.05
O88783;Q8C7H9	13	6	64.0649	0.000476135	0.0034147	43.4382	0.998806	serum	4t1	248371	Coagulation factor V OS=Mus musculus OX=10090 GN=F5 PE=1 SV=1	25.2087	3610.8	250.23	92.5294	648.495	267.58	33205.4	32737.4	40394.3	35411.9
P41317;Q3UEK1	13	11	128.856	0.000205025	0.0019347	414.557	0.999887	serum	4t1	26356.3	Mannose-binding protein C OS=Mus musculus OX=10090 GN=Mbl2 PE=1 SV=2	0	183.111	17.0303	10.3376	0	0	8615.01	12829.4	18887.6	17838.5
Q07456	13	11	108.505	2.24989e-05	0.00036115	1359.73	1	serum	4t1	39941.7	Protein AMBP OS=Mus musculus OX=10090 GN=Ambp PE=1 SV=2	208.512	72.9449	199.846	7.78463	95.4002	63.5092	181197	214815	179249	12138.4
P23116;Q3TKF9;Q3UL99;Q3UM46;Q6A0B9;Q3UEK3	12	7	64.6439	0.00216787	0.0103592	8.67038	0.976258	serum	4t1	162336	Eukaryotic translation initiation factor 3 subunit A OS=Mus musculus OX=10090 GN=Eif3a PE=1 SV=5	2892.98	1842.82	1957.05	779.416	578.571	499.097	19107.7	8377.14	3525.65	18410.3
P29621;Q14AS7	12	4	103.207	0.000248101	0.00213003	160.626	0.999797	serum	4t1	46937.2	Serine protease inhibitor A3C OS=Mus musculus OX=10090 GN=Serpina3c PE=2 SV=1	0	15.7814	2.68196	42.9793	0	0	2263.49	2375.31	1162.2	778.524
P09813	11	8	35.9452	0.0304923	0.0632759	2.70255	0.651463	serum	4t1	11366.2	Apolipoprotein A-II OS=Mus musculus OX=10090 GN=Apoa2 PE=1 SV=2	9047.14	49.463	427.41	68.7735	136.951	15.2271	2529.14	2636.83	2929.6	9461.92
P06797;Q3TNC8;Q3TT75;Q3TVJ1;Q3U5U9;Q3UHZ4;Q3UWH6;Q543M3;Q9D0C0;A0A1Y7VNM3;A0A1Y7VNQ4;A0A1Y7VJC1;A0A1Y7VP49;Q6LAF5	11	9	83.8163	0.0439007	0.0798083	3.28464	0.572288	serum	4t1	38117.7	Cathepsin L1 OS=Mus musculus OX=10090 GN=Ctsl PE=1 SV=2	4525.13	161.95	757.672	288.734	3964.12	4402.65	6466.92	6689.03	6287.05	11433.2
Q64726	11	9	63.2933	0.0222292	0.0531404	4.7008	0.715578	serum	4t1	35560.1	Zinc-alpha-2-glycoprotein OS=Mus musculus OX=10090 GN=Azgp1 PE=1 SV=2	1.42038	0.977509	3314.65	0.659802	140.825	107.967	2102.81	2291.51	3453.11	3329.5
P12246;Q4JFI8	11	9	81.0206	0.000229858	0.00204456	11.0489	0.999839	serum	4t1	26418.1	Serum amyloid P-component OS=Mus musculus OX=10090 GN=Apcs PE=1 SV=2	680.598	501.246	1057.39	185.452	1541.35	1546.35	9655.9	10335.5	11416.1	9196.47
Q8VED5	11	5	96.3644	0.00187633	0.00923983	28.9385	0.981092	serum	4t1	57837.5	Keratin_ type II cytoskeletal 79 OS=Mus musculus OX=10090 GN=Krt79 PE=1 SV=2	724.534	63.2256	835.48	61.5866	103.432	4.75976	8804.59	7409.02	10606.6	7771.36
P07744	11	3	93.8297	1.6915e-05	0.000286107	39.1105	1	serum	4t1	56625.6	Keratin_ type II cytoskeletal 4 OS=Mus musculus OX=10090 GN=Krt4 PE=1 SV=2	361.208	1530.33	1584.65	794.855	1199.27	943.191	51617.8	56187.3	46988	12430.4
Q99M22;Q8K0Z4;Q8VCV5;Q99LA6;P01878;Q91Z07;A0A075B6A3;A0A0A6YXW6;Q5U413;Q9DCD9;Q2KHS9;Q2TAW9;Q32NZ5;Q3KQK2;Q4VAB6;Q52L51;Q58E53;Q58E54;Q8VCX4;Q91WP5;Q91WR1;Q91WT1;Q91XE1;A0A075B5S8;Q53VQ4;Q53VQ5;Q53VR3;Q6LBQ5;X5J5G9;A0A2S0DFG4;Q53VR6;Q53VR7	11	1	123.194	1.247e-05	0.000232893	40.1643	1	serum	4t1	52847.4	Igh protein OS=Mus musculus OX=10090 GN=Igh PE=2 SV=1	285.891	168.15	447.523	51.758	274.59	279.676	12209	12939.5	6559.92	8658.98
P01867;Q5R3X8	11	1	103.409	0.020461	0.0506959	50.9624	0.731488	serum	4t1	45000.8	Ig gamma-2B chain C region OS=Mus musculus OX=10090 GN=Igh-3 PE=1 SV=3	24.3753	31.7205	0	35.269	0	0	36.9194	156.239	2816.74	94.2154
D3Z5G7	11	2	113.488	0.00336219	0.0144908	76.1129	0.955422	serum	4t1	62539.3	Carboxylic ester hydrolase OS=Mus musculus OX=10090 GN=Ces1b PE=1 SV=1	33.0772	30.5508	55.6051	49.3372	76.2582	45.3816	6135.85	7106.87	78.9303	1404.17
Q6ZQ38	10	8	44.1059	0.0056087	0.0210221	3.00885	0.91648	serum	4t1	138043	Cullin-associated NEDD8-dissociated protein 1 OS=Mus musculus OX=10090 GN=Cand1 PE=1 SV=2	1558.26	1871.5	1827.34	602.485	3712.19	2683.98	6497.52	7830.63	4878.24	5377.43
Q497I4	10	4	78.3589	0.0373249	0.072425	3.71428	0.608084	serum	4t1	51841.5	Keratin_ type I cuticular Ha5 OS=Mus musculus OX=10090 GN=Krt35 PE=1 SV=1	107.531	473.409	35.2419	295.96	2657.9	2471.48	2435.46	2918.68	5734.55	3871.26
Q8CG16;Q566I6	10	2	69.3001	0.0342527	0.0687552	4.72176	0.626701	serum	4t1	81556.1	Complement C1r-A subcomponent OS=Mus musculus OX=10090 GN=C1ra PE=1 SV=1	14.3163	154.741	7.48741	127.919	1358.72	1415.79	3244.21	3188.17	1827.71	1432
Q5KTQ0;Q31191;A0A2Z4SYU1;Q61896;D2YW38;F2WVG6;L7N260;Q31170;Q31188;Q61894;Q61895;Q9CZ20;A0A286R3P5;A0A2Z4SX56;A0A2Z4SXC3;A0A2Z4SXK5;A0A2Z4SXP7;A0A2Z4SXQ9;A0A2Z4SYA7;A0A2Z4SZ50;A0A2Z4SZ74;A0A2Z4SZG5;A0A2Z4T2F8;A0A2Z4T3Y0;F2WVG7;F2WVG9;O19476;P03991;P14426;P14428;Q0WXI6;Q31149;Q31172;Q4KN89;Q61891;Q61893;Q62143;Q6QMF3;Q7TN03;Q95457;A0A0B4J1G3;A0A218PH06;A0A2Z4SX65;A0A2Z4SX74;A0A2Z4SX83;A0A2Z4SXC0;A…	10	1	64.4266	0.0494351	0.0845738	5.61358	0.545696	serum	4t1	41170.2	MHC class I heavy chain H2-K OS=Mus musculus OX=10090 GN=H2-K PE=3 SV=1	123.031	153.344	66.6694	32.1127	774.385	730.405	1224.89	2942.39	2687.94	180.268
E9Q1U1;A2BI14;Q9CUL1;S4R1F3	10	7	52.5004	0.00847793	0.0276807	10.696	0.871251	serum	4t1	153963	Coiled-coil domain-containing protein 171 OS=Mus musculus OX=10090 GN=Ccdc171 PE=2 SV=1	576.462	1549.51	483.508	2411.27	109.495	986.983	15889.1	12253.2	13939	1538.6
B5THE2;Q6XK24	10	4	53.6396	0.0193896	0.0495215	26.233	0.741587	serum	4t1	209747	Maltase-glucoamylase OS=Mus musculus OX=10090 GN=Mgam PE=1 SV=1	643.876	698.785	152.07	1304.67	21.0235	22.2932	16822.3	18205.2	336.625	14351.2
P01807;P01806;P01808;K7TH23;K7U5W1;X5J502;X5J508;X5J570;K7T9G9;K7TR23;P01812;X5J4E0;X5J4E4;X5J4E6;X5J4P6;X5J4Q0;X5J4Q1;X5J4U6;X5J4V6;X5J4W8;X5J504;X5J505;X5J507;X5J509;X5J5A9;X5J5B3;X5J5B4;X5J5L5;X5J5L7;X5J5L8;X5J5L9;X5J5S3;A0A075B5R5;P01809;X5J4E5;X5J4E7;X5J4I8;X5J4K0;X5J4P8;X5J4P9;X5J503;X5J506;X5J550;X5J562;X5J5B2;X5J5B5;X5J5F9;X5J5G0;X5J5L1;X5J5M0;A0A075B5P7;A0A075B5Q2;A0A0A6YVX8;A0A0A6YWG4;A…	10	5	84.3656	0.00666289	0.0239881	50.6619	0.899208	serum	4t1	13360	Ig heavy chain V region X44 OS=Mus musculus OX=10090 PE=1 SV=1	55.0025	253.425	371.496	93.7614	268.768	0	3966.71	3476.76	15215.8	12549.1
P01868;P01869;Q99LC4	10	4	65.769	0.00705985	0.0249955	62.4931	0.892901	serum	4t1	36274.9	Ig gamma-1 chain C region secreted form OS=Mus musculus OX=10090 GN=Ighg1 PE=1 SV=1	0	0	0	0	40.967	0	772.702	772.11	158.38	3.57744
P97290;A2ATR8	10	9	98.3143	1.81126e-06	4.2995e-05	71.2679	1	serum	4t1	55869.8	Plasma protease C1 inhibitor OS=Mus musculus OX=10090 GN=Serping1 PE=1 SV=3	105.54	78.6708	270.778	81.3583	95.2315	34.3737	8288.1	6106.45	11446.1	5800.09
I6L985;A0A0M4KM70;U5LP42;A0A075B5P4;A0A0A6YWR2;A0A0C6E3V3;A0A075B5R2;K7T942;K7TD58;K7TQY2;K7TR54;K7TRG2;K7TRH7;K7TRS8;K7U5K6;K7U5S0;K7U672;X5J4H2;X5J4J9;X5J537;X5J5E7;X5J5G7;X5J5K4;A2NU21;X5J4H9;X5J4J4;X5J4J8;X5J4V0;X5J4V3;X5J560;X5J5Q2	10	1	92.6378	0.00119242	0.00651807	74.7431	0.991389	serum	4t1	52717.4	Igh protein OS=Mus musculus OX=10090 GN=Igh PE=1 SV=1	25.4745	15.5006	90.277	0	17.9084	0	2247.65	2519.83	1515.61	1149.4
Q8BKG3;Q3V2W2	10	8	58.6027	6.45173e-05	0.00083815	93.2007	0.999999	serum	4t1	119014	Inactive tyrosine-protein kinase 7 OS=Mus musculus OX=10090 GN=Ptk7 PE=1 SV=1	3147.95	1332.27	3050.6	2423.92	390.083	287.007	176048	222984	218490	43074.6
Q3U5J2;D3Z5M3	9	7	46.9397	0.0233758	0.0544298	6.56995	0.705729	serum	4t1	85099.4	Prolow-density lipoprotein receptor-related protein 1 OS=Mus musculus OX=10090 GN=Lrp1 PE=1 SV=1	475.077	155.564	521.386	419.718	369.753	1628.89	6117.02	6301.72	450.209	2769.22
Q8R121	9	7	64.3971	0.00133837	0.00709942	63.4373	0.989365	serum	4t1	51911.6	Protein Z-dependent protease inhibitor OS=Mus musculus OX=10090 GN=Serpina10 PE=1 SV=1	0.347109	3.0228	0	114.776	0	72.0979	1595.12	1819.85	2958.72	1672.02
Q8BRB7;Q3UH94;Q501M5;Q14AW2;Q3UXM1;Q6ZQC7;S4R2Q8	8	6	51.1994	0.0290914	0.061508	3.03784	0.661315	serum	4t1	211207	Histone acetyltransferase KAT6B OS=Mus musculus OX=10090 GN=Kat6b PE=1 SV=3	18046.4	1156.68	445.853	441.127	248.757	37.4512	9344.56	10557.4	16230.8	5133.75
Q9WVA4;A0A0A6YXG6;Q9D6K2;Q9R1Q8	8	7	58.8359	0.00290329	0.0130788	5.49905	0.963528	serum	4t1	22566.6	Transgelin-2 OS=Mus musculus OX=10090 GN=Tagln2 PE=1 SV=4	1184.65	443.698	2526.17	945.565	1012.42	470.31	8232.55	9294.87	4236.89	2368.49
Q3UEM7;Q3UER8;Q8VCM7	8	3	39.8134	0.0304191	0.0632759	6.01771	0.651968	serum	4t1	50075.8	Uncharacterized protein OS=Mus musculus OX=10090 GN=Fgg PE=1 SV=1	0.748907	87.1165	34.6953	106.504	39.3198	72.5681	392.49	429.014	206.504	339.829
P05784	8	5	70.6832	0.0473815	0.0827173	6.29288	0.55523	serum	4t1	47538.2	Keratin_ type I cytoskeletal 18 OS=Mus musculus OX=10090 GN=Krt18 PE=1 SV=5	1485.72	35.3979	1.18776	9.26	0	0	2968.24	3191.19	234.782	31.0888
Q5DTR4	8	1	37.8926	0.00565148	0.0210221	6.68636	0.915765	serum	4t1	151062	MKIAA4049 protein (Fragment) OS=Mus musculus OX=10090 GN=Sptbn1 PE=2 SV=1	11587.1	69.997	79.9509	37.0008	525.604	192.427	11634.9	12219.1	16439.3	15391
P29341;Q3U8U8;Q8BN32;Q9D4E6;Q99KL3;A0A2I3BR37;Q9DBE3;Q3V2M1;A2A5N3;B2RXY9;Q05DT1;Q3UX16	8	2	51.6405	0.0259802	0.0583716	8.63142	0.684586	serum	4t1	70899.1	Polyadenylate-binding protein 1 OS=Mus musculus OX=10090 GN=Pabpc1 PE=1 SV=2	381.511	855.645	407.295	1428.65	120.631	62.0753	1101.28	1728.59	14184.4	1720.56
O70318;B6ZHD0;Q3UNQ6;Q80UE3;Q80UE5;B6ZHC5;Q80UE4;Q811B2;B6ZHC7;A0A1W2P6I5;A0A1W2P7I4;Q8C928;Q8CGJ6	8	4	38.7986	0.0440678	0.0798083	9.22844	0.571441	serum	4t1	110453	Band 4.1-like protein 2 OS=Mus musculus OX=10090 GN=Epb41l2 PE=1 SV=2	73.9077	415.766	72.4431	78.6284	0	0.122486	354.452	1991.78	1338.21	258.375
P49182;Q5FW62	8	6	44.2453	0.00153925	0.00802258	15.6167	0.986404	serum	4t1	54782	Heparin cofactor 2 OS=Mus musculus OX=10090 GN=Serpind1 PE=1 SV=1	238.329	28.3187	123.428	61.5276	4.89709	20.6382	1547.63	1534.73	850.134	1035.04
P46412;A0A1C7ZMZ5;A0A1C7ZMZ7;P21765;Q8CC60;Q8CDQ5	8	6	56.8698	0.000471137	0.0034061	28.897	0.998836	serum	4t1	25445.2	Glutathione peroxidase 3 OS=Mus musculus OX=10090 GN=Gpx3 PE=1 SV=2	280.89	122.114	232.185	55.9685	20.0658	14.5024	5484.56	1521.86	3472.24	3502.2
A7XUZ6	8	4	51.7226	0.00483907	0.0186985	32.7217	0.929547	serum	4t1	142194	Selection and upkeep of intraepithelial T-cells protein 6 OS=Mus musculus OX=10090 GN=Skint6 PE=2 SV=1	36.8865	201.949	196.562	3.9444	10.7565	0	1069.37	1116.5	3339.26	4293.53
Q3ZT31;E9Q1K0;D3Z040	8	7	35.7498	0.000264582	0.00221671	96.8979	0.999755	serum	4t1	97887.6	Sorting nexin-25 OS=Mus musculus OX=10090 GN=Snx25 PE=1 SV=3	169.469	4.65504	40.8884	110.108	4.07079	3.57439	6025.34	5877.46	6212.69	3380.71
P01898;A0A2Z4SXF4;A0A2Z4SXH9;A0A2Z4SXJ4;A0A2Z4SXX1;A0A2Z4SYI0;A0A2Z4T1X3;A0A2Z4T2W0;Q8HWL1;Q31190;Q61860	8	1	60.643	0.00328467	0.014225	217.335	0.956794	serum	4t1	37479.2	H-2 class I histocompatibility antigen_ Q10 alpha chain OS=Mus musculus OX=10090 GN=H2-Q10 PE=1 SV=3	0	0	0	8.75747	0	0	15.8071	6.98473	836.021	410.057
P01631;Q5F2I0	8	4	58.9193	4.54835e-05	0.000617792	273.323	1	serum	4t1	12386.9	Ig kappa chain V-II region 26-10 OS=Mus musculus OX=10090 PE=1 SV=1	8.19718	15.2209	0	17.3761	37.5109	15.5202	4063.94	4214.17	4547.17	4271.12
A2AF47;A0A2X0U2I4;A2AF67;A2AF65	8	4	52.8461	0.000126888	0.0013872	531.196	0.999978	serum	4t1	240395	Dedicator of cytokinesis protein 11 OS=Mus musculus OX=10090 GN=Dock11 PE=1 SV=1	158.486	8.85427	221.266	0.938521	58.7155	77.4821	38863.1	75550.4	45459.9	26308.1
A1L2Z0;Q920F6;A0A0J9YU71;F7CTH4;Q80WT1	7	3	43.6711	0.0221051	0.0529849	3.06337	0.716666	serum	4t1	145768	Structural maintenance of chromosomes protein OS=Mus musculus OX=10090 GN=Smc1b PE=1 SV=1	1189.9	82.1345	58.4735	75.5844	92.0008	56.619	431.893	929.459	420.148	1393.59
Q924W5;A0A1W2P6V7	7	6	44.2256	0.0271738	0.0598069	6.54046	0.675419	serum	4t1	128281	Structural maintenance of chromosomes protein 6 OS=Mus musculus OX=10090 GN=Smc6 PE=1 SV=1	11972.9	11160.6	10645.2	2220.07	1790.79	1571.18	65459	74234.2	5774.82	26156.3
O88379;G3UWZ0;Q6P1D9;Q8C8D1	7	5	27.2731	0.00179631	0.00894079	7.5261	0.982385	serum	4t1	180056	Bromodomain adjacent to zinc finger domain protein 1A OS=Mus musculus OX=10090 GN=Baz1a PE=1 SV=3	453.828	758.085	291.26	714.121	2662.7	2472.03	12252.5	13224	5143.38	6268.12
Q61136;C7G3P2;Q8BPG8;Q6PBH0;Q8C5G1	7	4	26.7394	0.0228826	0.0538409	7.87951	0.709923	serum	4t1	117375	Serine/threonine-protein kinase PRP4 homolog OS=Mus musculus OX=10090 GN=Prpf4b PE=1 SV=3	146.069	25.3816	822.172	1436.38	62.9108	11.4191	3333.12	4318.76	5025.3	478.089
P70274;E0CX80;E0CZ76;E0CY03	7	5	38.4444	0.011776	0.0351148	10.6453	0.825852	serum	4t1	42231.8	Selenoprotein P OS=Mus musculus OX=10090 GN=Selenop PE=1 SV=3	37.2469	14.3671	8.2695	237.283	0	0	233.62	693.489	422.495	759.346
G3X9J0;Q4VBF3;Q6A050;S4R1S0;A0AUN2;A2VCS4;A6H637;A7MCX1;Q8BGC2;Q8K054;Q9CSR2;S4R2N4	7	4	34.4037	0.00466359	0.0183365	14.3293	0.932574	serum	4t1	196375	Signal-induced proliferation-associated 1-like protein 3 OS=Mus musculus OX=10090 GN=Sipa1l3 PE=1 SV=1	99.3192	867.577	5234.58	1176.11	2135.99	2169.13	30238.1	36999	37898	6467.94
Q6LD55;A7YL62	7	3	76.7119	0.00558412	0.0210221	21.041	0.916892	serum	4t1	11376.2	APOAII OS=Mus musculus OX=10090 GN=Apoa2 PE=2 SV=1	102.912	0	93.7195	4.40985	47.5717	1.98065	938.891	1194.66	511.368	870.235
Q3UHK8;Q05CE3	7	5	49.4217	2.81798e-05	0.000421975	28.3322	1	serum	4t1	204119	Trinucleotide repeat-containing gene 6A protein OS=Mus musculus OX=10090 GN=Tnrc6a PE=1 SV=2	271.555	260.342	1012.6	535.193	1753.78	1327.58	27938.7	18671.9	25337.6	25534.5
Q6NV66;Q8BHQ4;D3Z083	7	5	32.3193	0.000184567	0.00180767	28.7287	0.99992	serum	4t1	201995	Zinc finger protein 646 OS=Mus musculus OX=10090 GN=Zfp646 PE=1 SV=1	230.168	118.183	379.332	36.7105	379.779	404.565	9386.9	10311.4	7215.74	2748.16
D3YUP5	7	4	33.4206	0.000644875	0.00421975	34.26	0.997559	serum	4t1	87760.5	Exocyst complex component 3-like 2 OS=Mus musculus OX=10090 GN=Exoc3l2 PE=1 SV=2	951.852	2354.48	265.691	925.658	875.32	896.132	59832.1	67960.4	8021.4	7373.14
Q0EEE2;B7ZN87	7	3	41.1192	9.33821e-05	0.00110149	42.4289	0.999993	serum	4t1	102840	Patched domain-containing protein 3 OS=Mus musculus OX=10090 GN=Ptchd3 PE=1 SV=1	402.728	888.532	147.175	1783.52	651.539	235.167	34219.3	40107.2	33462.8	8428.02
Q01279;Q9EP98;Q9ERV6;Q9WVF5	7	4	41.1527	0.000249484	0.00213003	51.2487	0.999794	serum	4t1	138275	Epidermal growth factor receptor OS=Mus musculus OX=10090 GN=Egfr PE=1 SV=1	35.8021	100.354	16.9588	77.9184	9.00284	5.24169	2495.08	2362	3004.71	518.326
Q5U472;A0A075B6A7;A2NVV3;A2NVV4;A2NVV5;A2NVV6;A2NW25;A2NX63;K7T921;K7T9D7;K7T9E3;K7T9J0;K7T9K2;K7T9T3;K7T9V3;K7TD32;K7TD45;K7TD91;K7TDF6;K7TH26;K7TH57;K7TH64;K7TH68;K7THG8;K7THI4;K7TQX5;K7TR19;K7TR35;K7TR64;K7TR97;K7TRD7;K7TRT0;K7U5N1;K7U624;K7U6F1;K7U6G2;K7U6K6;X5J4D1;X5J4K9;X5J4T7;X5J4T9	7	1	82.5196	0.000572442	0.00382965	51.4943	0.998142	serum	4t1	53054.8	Igh protein OS=Mus musculus OX=10090 GN=Igh PE=2 SV=1	6.46056	1.56223	4.65482	17.6469	101.28	135.163	3058.92	2830.17	1786.05	1482.85
Q8BL66	7	1	32.0496	0.03694	0.0718337	103.016	0.610343	serum	4t1	162055	Early endosome antigen 1 OS=Mus musculus OX=10090 GN=Eea1 PE=1 SV=2	14.7237	0.294577	0	1.06576	0	0	505.351	589.327	0.529676	9.40211
Q5SXJ3;Q3TE55;Q3TER9	7	3	31.6109	0.00908629	0.0288848	274.717	0.862375	serum	4t1	133585	Fanconi anemia group J protein homolog OS=Mus musculus OX=10090 GN=Brip1 PE=2 SV=1	14.2468	51.085	30.6766	197.434	0	12.3682	664.573	870.831	369.962	54102.1
Q91XL1	7	5	43.6639	1.11624e-05	0.000212907	848.276	1	serum	4t1	37830.2	Leucine-rich HEV glycoprotein OS=Mus musculus OX=10090 GN=Lrg1 PE=1 SV=1	0	18.8025	0	3.54566	0	0	1955.98	2094.47	4341.24	4246.58
K7T952;K7TGZ8;Q2VT26;X5J4K8;A0A075B5T6;Q2VT28	7	1	60.8908	4.13114e-13	1.23447e-10	Infinity	1	serum	4t1	12843.4	IgM heavy chain variable region (Fragment) OS=Mus musculus OX=10090 PE=2 SV=1	0	0	0	0	0	0	4739.44	4076.23	7775.18	5531.63
P97429;Q7TMN7;D3Z0S1;F7ANV6;A0A0N4SW89;A0A0N4SV57;Q8BSL2;Q9R0V2;S4R1F2	6	5	33.7116	0.0179799	0.0471296	4.69292	0.75545	serum	4t1	36201	Annexin A4 OS=Mus musculus OX=10090 GN=Anxa4 PE=1 SV=4	1941.87	191.462	1790.91	356.475	2059.83	367.572	6766.31	6472.7	6155.3	1592.77
P05201;F7ALS6	6	4	33.9872	0.000236333	0.0020771	4.72496	0.999825	serum	4t1	46532.8	Aspartate aminotransferase_ cytoplasmic OS=Mus musculus OX=10090 GN=Got1 PE=1 SV=3	5576.52	3487.75	1517.72	3370.29	2273.99	1657.13	14792.5	13044.5	16891.6	11603.7
Q99PT1	6	5	49.1022	0.0154527	0.0427556	5.14891	0.782118	serum	4t1	23464.5	Rho GDP-dissociation inhibitor 1 OS=Mus musculus OX=10090 GN=Arhgdia PE=1 SV=3	336.926	2397.18	504.578	2767.03	174.272	89.7653	3180.91	3047.57	8065.15	7227.96
P29788	6	6	48.4874	0.00791693	0.0266813	6.04185	0.879653	serum	4t1	55647.5	Vitronectin OS=Mus musculus OX=10090 GN=Vtn PE=1 SV=2	1474.72	61.0978	454.358	659.159	334.03	132.646	3636.46	3670.84	3959.03	1284.64
Q6ZPE2	6	3	24.5188	0.0280172	0.0606675	6.45362	0.669125	serum	4t1	210746	Myotubularin-related protein 5 OS=Mus musculus OX=10090 GN=Sbf1 PE=1 SV=2	380.916	21.188	304.328	44.49	2.56556	0.187241	642.521	674.307	879.281	1046.51
A8DUV1	6	1	94.7921	0.00316912	0.0139038	6.66381	0.958838	serum	4t1	15198.3	Alpha-globin OS=Mus musculus OX=10090 GN=Hbat1 PE=3 SV=1	40.2259	34.671	17.3658	81.8187	219.625	205.291	440.21	490.381	826.94	903.536
O70165;Q2WFW2;Q4FJM1	6	5	33.8093	0.00708212	0.0249955	7.62265	0.89255	serum	4t1	36868.8	Ficolin-1 OS=Mus musculus OX=10090 GN=Fcn1 PE=1 SV=1	566.985	121.195	451.036	1799.96	69.6865	59.3878	1797.34	2285.69	5750.8	5758.28
F8VPN4;F6XXE6;Q8CE68;A0A140LJ34;G3X963;Q8CDM1	6	4	29.6573	0.0251346	0.0573017	9.59019	0.691273	serum	4t1	176740	Amylo-1_6-glucosidase_ 4-alpha-glucanotransferase OS=Mus musculus OX=10090 GN=Agl PE=1 SV=1	1423.55	96.5174	1506.41	37.5938	4.71636	0	4947.75	4798.25	2263.89	7610.32
Q3TAY0;Q3TR89;Q3TWY6;Q9Z160;Q5DTY3;Q810S7	6	3	29.7563	0.00842683	0.0276807	12.7125	0.872008	serum	4t1	101362	Uncharacterized protein (Fragment) OS=Mus musculus OX=10090 GN=Cog1 PE=2 SV=1	24.4291	1.76821	184.193	0.192701	0	0	176.054	109.764	807.288	691.588
G3X9D6;Q8BUM4	6	4	25.1097	0.0210161	0.0514523	13.1443	0.726395	serum	4t1	28249.8	Apolipoprotein N OS=Mus musculus OX=10090 GN=Apon PE=1 SV=1	0.519042	321.111	1048.58	304.844	0	0	3222.63	3386.83	4119.77	3949.06
Q69Z38	6	3	30.097	0.0175563	0.046702	14.5899	0.759751	serum	4t1	193207	Inactive tyrosine-protein kinase PEAK1 OS=Mus musculus OX=10090 GN=Peak1 PE=1 SV=4	73.0371	455.052	316.648	55.6792	11.222	40.9963	1299.98	1292.27	185.251	6488.37
P51910	6	6	32.7856	0.00159392	0.00821857	36.5106	0.985568	serum	4t1	21757.9	Apolipoprotein D OS=Mus musculus OX=10090 GN=Apod PE=1 SV=1	24.3164	165.682	12.4463	23.3531	2.1586	0	1104.58	1126.51	1485.48	1831.99
P63330;Q8BN07	6	3	33.4297	0.000428851	0.00323066	38.3436	0.999081	serum	4t1	36178.5	Serine/threonine-protein phosphatase 2A catalytic subunit alpha isoform OS=Mus musculus OX=10090 GN=Ppp2ca PE=1 SV=1	60.7159	71.2272	44.1192	47.0854	9.71253	529.561	6032.5	6381.02	5909.9	1165.9
E9PYH6;D3YUD4;D3YX07	6	4	34.1671	0.000293894	0.00237356	43.7158	0.999668	serum	4t1	186858	Histone-lysine N-methyltransferase SETD1A OS=Mus musculus OX=10090 GN=Setd1a PE=1 SV=1	52.2042	16.7354	34.749	57.0236	120.188	81.7088	6473.54	448.851	1040.57	2604.85
P70232;A0A0N4SUM4;Q3ULG3	6	2	29.7216	0.00270151	0.0122482	52.7922	0.967068	serum	4t1	136158	Neural cell adhesion molecule L1-like protein OS=Mus musculus OX=10090 GN=Chl1 PE=1 SV=2	42.3059	82.4019	45.6616	0	0	0	1220.25	1140.44	1855.59	1779.84
P59511;Q0V926	6	6	23.7716	0.000140936	0.00152222	75.2899	0.999968	serum	4t1	219539	A disintegrin and metalloproteinase with thrombospondin motifs 20 OS=Mus musculus OX=10090 GN=Adamts20 PE=2 SV=2	351.626	1129.04	534.681	448.667	474.967	498.473	71117.1	84942.8	5975.43	10501.7
Q8CFE5	6	2	29.8066	9.71848e-06	0.000193606	118.804	1	serum	4t1	127555	BTB/POZ domain-containing protein 7 OS=Mus musculus OX=10090 GN=Btbd7 PE=2 SV=1	296.948	137.803	147.134	15.9046	74.5915	48.9463	14558.5	15921	13321.5	13330
B2RSU6;D3Z3H4;B2RY19;Q6AW69;A0A0U1RPL0;E9Q5Q0;J3QP59;Q3TGG2;Q3TYH7;Q7TQH0	6	1	32.5906	0.0196376	0.0496592	137.426	0.739217	serum	4t1	148910	Cingulin-like 1 OS=Mus musculus OX=10090 GN=Cgnl1 PE=1 SV=1	28.6491	2.12024	11.2505	5.73663	6.3404	0	44.3209	9.97533	2029.23	2872.68
Q8VCG4;Q9DAC2	6	6	44.0459	0.000185514	0.00180767	154.681	0.999918	serum	4t1	22679	Complement component C8 gamma chain OS=Mus musculus OX=10090 GN=C8g PE=1 SV=1	10.8007	41.7109	1.71578	28.8147	2.60552	0	1293.62	1289.59	2536.32	3712.51
P20357;Q3URJ7	6	5	36.9493	0.00650617	0.0235183	247.448	0.901728	serum	4t1	199531	Microtubule-associated protein 2 OS=Mus musculus OX=10090 GN=Map2 PE=1 SV=2	197.7	69.4074	509.21	121.684	0	0	25730.9	2464.01	115962	3982.22
Q91V24;B7ZNA4;E9Q6G4;B2RWU5	6	2	35.0888	0.000246742	0.00213003	438.007	0.999801	serum	4t1	239051	ATP-binding cassette sub-family A member 7 OS=Mus musculus OX=10090 GN=Abca7 PE=1 SV=1	1.70076	0.0413823	5.16795	0.104684	1.09216	0.897578	878.435	857.521	876.273	17.1331
A2MY50;A0A0B4J1H7;A0A0B4J1H8;I6L998;U5JE44	6	4	35.3689	2.2761e-05	0.00036115	463.495	1	serum	4t1	12570.1	Anti-acid phosphatase variable light chain 11 (Fragment) OS=Mus musculus OX=10090 PE=2 SV=1	106.717	2.12792	46.5701	8.68666	36.4888	18.5509	9057.67	8828.41	12724.8	37103.2
Q8BZN6;A0A087WRP5;A0A0R4J2B7;A0A2X0U4P8;B2RWY0	6	3	28.6745	0.000268959	0.00223252	778.746	0.999743	serum	4t1	248210	Dedicator of cytokinesis protein 10 OS=Mus musculus OX=10090 GN=Dock10 PE=1 SV=3	7.78716	1.04042	16.5793	1.84477	0.023856	1.74378	280.255	250.869	13145.4	1389.21
A0A075B5T3;A0A0A6YWS9	6	2	46.5626	4.09504e-07	1.18421e-05	958.51	1	serum	4t1	13464.2	Immunoglobulin heavy variable 6-6 (Fragment) OS=Mus musculus OX=10090 GN=Ighv6-6 PE=4 SV=1	4.56811	0	0	0	0	0	686.193	819.02	723.294	690.543
A4FU62;G0YP42;A0A075B664;A0A0G2JE99;A2NVW2;P01728;P01729;P01843;A2NVW4;A2NVW5;Q8CGS1;Q9ET13	6	1	78.7557	9.74798e-11	6.72208e-09	202813	1	serum	4t1	25217.1	LOC207685 protein (Fragment) OS=Mus musculus OX=10090 GN=LOC207685 PE=2 SV=1	0	0.0581516	0	0	0	0	2575.95	2350.91	896.889	2038.83
Q3UI30;Q5SUS9;Q5SUT0;Q61545;Q6NVA3;Q9CRS5	5	3	25.3804	0.0313387	0.0644357	2.43745	0.645683	serum	4t1	68860.7	Uncharacterized protein OS=Mus musculus OX=10090 GN=Ewsr1 PE=2 SV=1	1973.7	55.7479	12.5568	0	0	0	609.648	1066.83	1349.37	292.356
P01592	5	3	41.5707	0.021577	0.0519971	3.74504	0.721342	serum	4t1	18469.8	Immunoglobulin J chain OS=Mus musculus OX=10090 GN=Jchain PE=1 SV=4	543.027	680.564	309.255	400.274	9979.73	9100.24	14731.6	16470.8	10762.5	10498.3
H7BWY6;Q00724;Q3TF08	5	5	34.3748	0.00347017	0.0147435	5.28103	0.953511	serum	4t1	28747.1	Retinol-binding protein 4 OS=Mus musculus OX=10090 GN=Rbp4 PE=1 SV=1	743.234	2682.7	258.501	879.785	215.779	351.253	4158.12	4672.07	2977.8	6257.53
Q9JIG4;B9EHL3	5	2	26.391	0.0445557	0.0803671	7.50417	0.568987	serum	4t1	84804.8	Protein phosphatase 1 regulatory subunit 3F OS=Mus musculus OX=10090 GN=Ppp1r3f PE=1 SV=3	4.84684	29.9444	4.26157	0	79.168	150.221	874.944	253.402	51.6214	162.985
Q62029;Q792Y0	5	1	31.5709	0.0310046	0.0638953	8.47483	0.647949	serum	4t1	69517.5	Polyadenylate-binding protein OS=Mus musculus OX=10090 GN=Pabpc2 PE=1 SV=1	26.575	51.5345	100.655	52.7224	9.02435	4.64381	76.1569	119.87	1060.47	128.6
P55258;Q0PD50;P61028;Q0PD49;Q3UHW5;Q0PD40;Q0PD66;Q3TYB1;Q3TYH2;Q5SW88;Q8BKQ0;Q8K386;Q91YW0;Q9D1G1;A0A140LHW9;A0A1D5RMH1;A0A1L1SRS6;A0A286YDR2;A2A7Z6;A2CG35;B2RRN5;D3YTZ8;D3YV69;D3YW33;D3YWL1;D3YWS1;D3YYX5;D3Z1A7;D3Z444;H3BLG3;O35963;P35279;P35283;P56371;P61294;P62823;Q0PD10;Q0PD14;Q0PD15;Q0PD21;Q0PD24;Q0PD53;Q0PD54;Q0PD62;Q148R0;Q3TCY0;Q3TQ93;Q3TU26;Q3U4W5;Q3USC3;Q4V9W8;Q504M8;Q542T7;Q544E8;Q5SW8…	5	1	27.9764	0.0274352	0.0599868	8.65453	0.673453	serum	4t1	23839.3	Ras-related protein Rab-8A OS=Mus musculus OX=10090 GN=Rab8a PE=1 SV=2	616.694	148.954	185.957	3248.54	18.9288	0	6868.61	7149.05	5342.7	4982.4
P18528;K7TDE9;K7TGY7;K7TRU7;K7U5H8;K7U6F6;K7U6J5;Q5F2I8;X5J4T0;X5J5E1	5	1	40.5878	0.00258377	0.0118782	8.72322	0.969121	serum	4t1	11121.4	Ig heavy chain V region 6.96 OS=Mus musculus OX=10090 PE=4 SV=1	462.844	360.626	47.6944	333.898	39.5333	40.846	2154.41	2139.05	1590.89	1591.11
Q6P9P0;B2RXQ3;B7ZWK5;E9Q839	5	2	18.6738	0.0192403	0.0492807	9.9276	0.743023	serum	4t1	144940	SMC5-SMC6 complex localization factor protein 2 OS=Mus musculus OX=10090 GN=Slf2 PE=2 SV=2	52.7242	53.1724	0.487071	30.4306	526.65	509.297	2351.42	2428.27	1011.18	1970.93
Q6NSQ5	5	3	25.0452	0.0458495	0.0814405	14.4051	0.562593	serum	4t1	63871.4	Sp140 nuclear body protein OS=Mus musculus OX=10090 GN=Sp140 PE=1 SV=1	495.127	0	453.158	18.6415	0	0	108.649	182.47	3937.21	5057.45
Q62413;G1K381;Q14CH1	5	2	25.235	0.0115023	0.0344862	14.5126	0.829379	serum	4t1	117782	Ephrin type-A receptor 6 OS=Mus musculus OX=10090 GN=Epha6 PE=1 SV=2	95.1946	2.57069	507.129	9.66648	8.01356	24.4135	2134.94	2405.61	1605.4	113.688
Q6NZJ6;E9PVC5;E9PVC6;E9Q9E1	5	2	23.4736	0.00342241	0.0146098	14.9128	0.954357	serum	4t1	176933	Eukaryotic translation initiation factor 4 gamma 1 OS=Mus musculus OX=10090 GN=Eif4g1 PE=1 SV=1	6882.24	7965.72	6667.36	748.006	2684.1	2448.95	99246.4	109968	9642.59	53514.8
A0A087WRB8	5	4	36.2375	0.000531854	0.00361202	15.367	0.998438	serum	4t1	171179	Dystonin (Fragment) OS=Mus musculus OX=10090 GN=Dst PE=1 SV=1	622.264	365.134	142.091	325.056	442.401	288.491	10021.6	7564.66	3647.24	1155.61
Q80SX9	5	3	20.5369	0.00477733	0.0186447	19.2914	0.93061	serum	4t1	173992	Kidins220 protein (Fragment) OS=Mus musculus OX=10090 GN=Kidins220 PE=2 SV=1	17.5542	4.87367	14.6744	59.3044	0	0	302.557	313.212	497.428	126.685
E9PYK8	5	3	38.6661	0.00317553	0.0139038	25.7281	0.958725	serum	4t1	209831	Rho guanine nucleotide exchange factor 4 OS=Mus musculus OX=10090 GN=Arhgef4 PE=1 SV=2	7.00663	957.545	124.961	290.717	265.27	73.9686	5734.54	15679.2	2077.43	6001.31
Q3TKK8;Q7TMK6;A0A1B0GT78;Q3UWV9;A0A1B0GSU8	5	1	31.9358	0.000815556	0.00493997	32.3605	0.995935	serum	4t1	83865	Uncharacterized protein OS=Mus musculus OX=10090 GN=Hook2 PE=2 SV=1	160.672	284.454	289.249	1268.82	34.8737	63.7332	15653.2	16197.8	11281.1	2211.4
Q5I2A0;Q62259	5	1	86.3332	0.0477955	0.0827359	36.9578	0.553278	serum	4t1	49420.7	Serine protease inhibitor A3G OS=Mus musculus OX=10090 GN=Serpina3g PE=1 SV=2	0.0879048	0.100292	5.50421	0.246181	0.368376	0.162527	4.3136	19.1974	0.252305	135.635
Q6YJU1;Q6YJU2;Q8CB17;Q9QXC1;A0A338P7B8	5	5	31.1137	0.000166531	0.00171596	40.989	0.999943	serum	4t1	34506.8	Fetuin-B OS=Mus musculus OX=10090 GN=Fetub PE=1 SV=1	5.86964	30.4093	108.044	2.76097	24.6429	13.8735	1209.9	1521.91	1192.16	1147.73
Q2XU92	5	2	39.8835	0.00160229	0.00821857	54.4526	0.985439	serum	4t1	75117.8	Long-chain-fatty-acid--CoA ligase ACSBG2 OS=Mus musculus OX=10090 GN=Acsbg2 PE=1 SV=1	0	66.4809	0	50.3251	0	0	1374.8	1465.95	388.876	1010.63
Q14DT6;Q3T9K7;Q8CG14;E9Q6C2;A0A1W2P7F1;Q8CFG8	5	5	39.3706	0.00113843	0.0063389	56.9794	0.992106	serum	4t1	78955	Complement component 1_ s subcomponent OS=Mus musculus OX=10090 GN=C1s1 PE=2 SV=1	0	248.273	25.7993	2.68328	0	0	1920.51	1982.34	3242.4	3367.68
G5E8B9	5	2	19.7184	0.00194555	0.00947889	64.1803	0.979961	serum	4t1	120676	MCG130893 OS=Mus musculus OX=10090 GN=Zbtb11 PE=1 SV=1	0	125.981	0.512254	14.9577	0	0	1291.44	990.295	3626.54	143.977
Q7M6U3;Q5ND21	5	2	15.4023	0.0256101	0.0576846	70.4692	0.687493	serum	4t1	163967	Inactive serine/threonine-protein kinase TEX14 OS=Mus musculus OX=10090 GN=Tex14 PE=1 SV=2	12.0465	69.5253	13.5206	0	25.1082	13.243	142.14	38.0691	231.73	5857.17
Q91WP0	5	2	31.4646	0.000182945	0.00180767	73.2007	0.999922	serum	4t1	76999.4	Mannan-binding lectin serine protease 2 OS=Mus musculus OX=10090 GN=Masp2 PE=1 SV=1	2.35049	0.479907	21.9165	1.41231	0	0	121.599	173.998	427.426	553.558
Q6ZPY5;A0A0U1RNY6;A0A0U1RQ77	5	3	29.9295	2.29631e-05	0.00036115	324.395	1	serum	4t1	104880	Zinc finger protein 507 OS=Mus musculus OX=10090 GN=Znf507 PE=2 SV=2	0	0	0	12.1122	0	0	258.02	271.805	921.12	1168.48
Q8C341;B2RRF3	5	1	23.8051	0.0384025	0.073556	717.874	0.60186	serum	4t1	140423	SUN domain-containing ossification factor OS=Mus musculus OX=10090 GN=Suco PE=1 SV=3	9.04092	0	0	0	0	0	23.3317	0	58.3159	4245.18
Q9D8W4	5	1	52.3115	3.56183e-11	3.54783e-09	202813	1	serum	4t1	14481.1	MCG141777 OS=Mus musculus OX=10090 GN=Iglv1 PE=2 SV=1	0	0.242371	0	0	0	0	10736.4	9798.43	3738.17	8497.69
A2AEP2;Q810T2;Q8VDC6	4	3	20.3945	0.0132822	0.0383243	2.97304	0.807153	serum	4t1	159740	Cyclin B3 OS=Mus musculus OX=10090 GN=Ccnb3 PE=1 SV=1	131.725	4395.44	94.8869	80.3747	89.6581	187.984	2160.94	2246.91	2717.45	2745.33
P24604;I6L9F0;Q3U436;Q3TH41;Q8CFK4	4	3	21.5381	0.0485469	0.0835325	3.03499	0.549774	serum	4t1	74338.8	Tyrosine-protein kinase Tec OS=Mus musculus OX=10090 GN=Tec PE=1 SV=2	2703.31	50.3264	187.481	4.3389	75.867	93.5211	1376.58	794.816	632.289	3498.67
P06330;A0A075B5V6;A0A0M4LB22;P01756;P01757;Q9QXE9;Q9QXF0	4	1	32.3303	0.0157105	0.04307	3.86963	0.779283	serum	4t1	13048.4	Ig heavy chain V region AC38 205.12 OS=Mus musculus OX=10090 PE=1 SV=1	1568.97	39.0231	5.74837	0.888996	0	0	1196.11	1558.05	483.037	928.153
A0A075B5N7;A0A2S0DFH5;A0A0G2JGY3;A0A140T8Q3;P01633;A0A140T8M5;A0A140T8N5;A0A140T8N7;A0A140T8N9;A0A140T8P1;A0A140T8P2;A2IXM7;A2NUE7;P01634;Q9JL74	4	3	30.9637	0.0126846	0.0370318	4.26304	0.814434	serum	4t1	10554.7	Immunoglobulin kappa variable 6-13 OS=Mus musculus OX=10090 GN=Igkv6-13 PE=1 SV=7	83.0791	202.278	103.761	60.2223	27.3772	2380.42	2156.84	3482.68	1269	1211.53
A2A6U3;Q80UG5	4	3	17.5518	0.04615	0.0814405	4.84154	0.561131	serum	4t1	64115.1	Septin-9 OS=Mus musculus OX=10090 GN=Sept9 PE=1 SV=1	270.686	3921.67	63.0801	1719.22	841.879	746.499	8757.68	7078.53	7548.33	1026.64
Q99KD5;A0A0U1RNI4;D3YZN8;D6RIN1	4	4	19.2904	0.00453806	0.0180009	5.02192	0.93475	serum	4t1	104645	Protein unc-45 homolog A OS=Mus musculus OX=10090 GN=Unc45a PE=1 SV=2	1374.22	496.668	12357.9	616.273	1605.34	1652.65	16940.3	16601.1	14174.9	12891.8
Q00547;Q3UPW7;Q8VDR2;P70335	4	3	22.6925	0.0183745	0.0480235	5.24848	0.751501	serum	4t1	92298.8	Hyaluronan mediated motility receptor OS=Mus musculus OX=10090 GN=Hmmr PE=1 SV=4	16916.4	233.304	915.807	28.881	243.633	248.638	18507.9	20546.1	23042.7	2937.89
Q8VCT4	4	1	52.459	0.0198313	0.0496592	5.91601	0.73738	serum	4t1	62073	Carboxylesterase 1D OS=Mus musculus OX=10090 GN=Ces1d PE=1 SV=1	11.5799	102.094	4.47639	102.891	212.783	184.628	437.173	440.583	924.845	636.582
F6T1Y2;Q5SSM3	4	1	26.3816	0.0389324	0.0740929	6.05326	0.598854	serum	4t1	70261	Rho GTPase-activating protein 44 (Fragment) OS=Mus musculus OX=10090 GN=Arhgap44 PE=1 SV=1	9.33746	188.045	146.519	79.1675	0	0	478.365	547.964	331.896	349.073
E9PZM4	4	2	14.9228	0.00430629	0.0174075	7.53819	0.938787	serum	4t1	211773	Chromodomain-helicase-DNA-binding protein 2 OS=Mus musculus OX=10090 GN=Chd2 PE=1 SV=1	1688.12	75.7341	1305.63	236.304	112.828	131.583	4040.75	2994.68	4428.54	6377.44
Q80YC5;E9Q698	4	3	25.9197	0.00842415	0.0276807	11.5684	0.872048	serum	4t1	67982.4	Coagulation factor XII OS=Mus musculus OX=10090 GN=F12 PE=1 SV=2	1.48308	243.595	0	71.4805	0	0	298.651	848.538	644.958	649.247
J3KMI9;A0A087WNV3;A0A087WPG2;A0A087WNM4;A0A0A6YXW2;A0A0A6YXX7;J3QMQ9;J3QNP1;J3QP49;J3QPX2;P13675;Q3TTD8	4	2	21.8527	0.0407805	0.0756898	12.1905	0.588642	serum	4t1	26738.9	Predicted gene_ 21719 OS=Mus musculus OX=10090 GN=Gm21719 PE=4 SV=1	102.132	117.659	1997.16	176.911	194.035	15.9381	7556.13	7817.34	5677.25	110.664
E9Q4G4	4	2	21.3398	0.0289148	0.0614238	12.6441	0.662584	serum	4t1	37387.7	Apolipoprotein B-100 (Fragment) OS=Mus musculus OX=10090 GN=Apob PE=1 SV=1	48.7481	21.9717	196.059	335.735	0	0	2130.96	2193.28	341.052	413.547
A2ABU4	4	3	31.8144	0.0210022	0.0514523	14.5685	0.726522	serum	4t1	162862	Myomesin-3 OS=Mus musculus OX=10090 GN=Myom3 PE=1 SV=1	0	34.4108	185.051	25.3263	33.123	80.9836	1388.64	1598.75	274.852	223.455
A0A286YD80;Q04859;A0A286YCF7	4	2	23.5539	0.000662967	0.0043067	15.6426	0.997403	serum	4t1	70351.3	Serine/threonine-protein kinase MAK OS=Mus musculus OX=10090 GN=Mak PE=4 SV=1	638.761	176.034	100.693	117.28	46.8216	20.2615	2211.35	2086.57	3568.88	3602.86
Q8BGE5;B2RX10	4	3	26.2058	0.00647405	0.0234969	17.5586	0.902246	serum	4t1	228470	Fanconi anemia group M protein homolog OS=Mus musculus OX=10090 GN=Fancm PE=1 SV=3	459.751	3296.09	144.913	129.695	9.42649	7.74838	14321	15656.2	14494	2909.25
Q8BYR2	4	2	19.2534	0.025304	0.0573017	18.8006	0.68992	serum	4t1	126828	Serine/threonine-protein kinase LATS1 OS=Mus musculus OX=10090 GN=Lats1 PE=1 SV=3	22.2716	0	0	32.4725	135.077	142.127	694.631	771.602	101.161	2593.15
P18524;A0A075B5Q6;A0A0A6YVS4;A2NPL2;B5UB70;K7T918;K7T9L8;K7TD00;K7TD77;K7TRN5;K7U5Q9;K7U5Y3;K7U6I0;U5JE77;X5J518	4	2	38.8722	0.0395293	0.0746032	19.7413	0.595511	serum	4t1	13037	Ig heavy chain V region RF OS=Mus musculus OX=10090 PE=1 SV=1	360.969	65.4468	61.206	240.593	84.5685	30.6257	5526.68	5226.86	131.833	214.611
B7ZWN0;Q62205;A0A0R5RP26;B1AYL0;B2RY06;E9PW82;F8VPQ7;A0A0R5RP35	4	3	17.1808	0.00563941	0.0210221	20.6811	0.915966	serum	4t1	227880	Sodium channel protein OS=Mus musculus OX=10090 GN=Scn9a PE=2 SV=1	302.935	3.01332	425.597	33.1393	6.13554	6.63961	3118.17	5179.84	1834.34	586.811
E9Q6P5;A0A1Y7VL44;A0A1Y7VLT4	4	1	20.2687	4.87581e-05	0.000652385	21.2565	1	serum	4t1	95001.7	Tetratricopeptide repeat protein 7B OS=Mus musculus OX=10090 GN=Ttc7b PE=1 SV=1	673.004	760.234	232.658	2538.6	704.023	765.331	24861.7	27610.1	13622	14310.5
P31532	4	2	33.8874	0.00426471	0.017378	24.1871	0.939514	serum	4t1	15144.9	Serum amyloid A-4 protein OS=Mus musculus OX=10090 GN=Saa4 PE=1 SV=2	3.85468	0	0.555716	75.7002	0	84.0714	907.935	1047.26	357.693	334.505
B9EKQ3;A2A7B5;Q80VF3	4	2	24.2186	0.00295164	0.0131995	29.1314	0.962677	serum	4t1	185275	Prdm2 protein OS=Mus musculus OX=10090 GN=Prdm2 PE=2 SV=1	24.7873	472.445	9.10584	71.0769	27.0026	13.6756	4027.12	4199.24	208.421	3569.18
B2KF50;Q570Z6	4	2	26.8269	0.00388382	0.016194	31.332	0.946203	serum	4t1	158267	UHRF1 (ICBP90)-binding protein 1 OS=Mus musculus OX=10090 GN=Uhrf1bp1 PE=1 SV=1	0	5.03049	42.6732	57.8975	0.376718	0	484.045	796.026	104.625	828.971
P01639;A0A140T8N0;A0A1E1GJG6;A0A075B5J8;A0A0G2JDI5;P01641	4	3	31.555	2.25892e-05	0.00036115	39.5694	1	serum	4t1	14482.2	Ig kappa chain V-V region MOPC 41 OS=Mus musculus OX=10090 GN=Gm5571 PE=1 SV=1	60.6206	26.9856	25.9393	66.9978	13.453	167.658	2440.66	2727.9	2130.7	2241.03
A0A075B5N4;A0A0G2JF28;A0N262	4	2	29.1717	0.00480436	0.0186447	41.6077	0.930144	serum	4t1	11090.3	Immunoglobulin kappa chain variable 8-27 OS=Mus musculus OX=10090 GN=Igkv8-27 PE=4 SV=1	141.952	1.59931	0	4.84907	0	0	1719.82	2124.56	232.275	39.7639
Q811P8;I7HFI3	4	3	17.4961	0.00244032	0.011394	42.4695	0.971606	serum	4t1	231601	Rho GTPase-activating protein 32 OS=Mus musculus OX=10090 GN=Arhgap32 PE=1 SV=2	96.8621	252.415	66.6134	1604.01	38.0927	53.8237	1475.48	4839.74	47031.9	6444.67
B2RY56;S4R2B0	4	2	13.8478	0.000752355	0.0047497	43.9163	0.996574	serum	4t1	99894.2	RNA-binding protein 25 OS=Mus musculus OX=10090 GN=Rbm25 PE=1 SV=2	6.74876	217.656	13.4799	304.299	153.117	166.339	8445.74	8142.05	4522.36	4116.56
P05532	4	1	21.5332	0.000685711	0.0044224	52.658	0.997201	serum	4t1	110598	Mast/stem cell growth factor receptor Kit OS=Mus musculus OX=10090 GN=Kit PE=1 SV=3	0.0418085	13.8481	15.8287	0.031729	0	0	136.436	115.917	414.392	377.652
B1AYB5;B1AYB6;Q69ZJ2	4	2	17.1289	0.0420103	0.0768584	59.3592	0.582068	serum	4t1	185075	Methyl-CpG-binding domain protein 5 OS=Mus musculus OX=10090 GN=Mbd5 PE=4 SV=1	70.9119	114.647	52.2288	242.239	25.4241	25.5285	9687.42	10921.9	37.0486	366.023
P70365;A0A1W2P7C1;A0A1W2P881	4	2	15.0682	0.0283893	0.0609802	65.5976	0.666394	serum	4t1	158385	Nuclear receptor coactivator 1 OS=Mus musculus OX=10090 GN=Ncoa1 PE=1 SV=2	86.5571	268.9	11.7908	7.03053	0	0	74.1433	86.8556	8311.5	7895.36
A2A863;A2A864;Q3ULT5;Q3UNP2;Q3USM4;Q66JU8	4	2	17.3573	0.000929562	0.00548235	69.7301	0.994683	serum	4t1	205472	Integrin beta-4 OS=Mus musculus OX=10090 GN=Itgb4 PE=1 SV=1	240.355	15.7655	143.939	2.50583	1508.41	22.9024	19351	19057.1	23976.5	27514.9
Q3UW56;Q8VCC2	4	1	35.7667	0.00585321	0.0215933	73.0359	0.912407	serum	4t1	63079.2	Carboxylic ester hydrolase OS=Mus musculus OX=10090 GN=Ces1g PE=1 SV=1	223.416	1086.73	411.668	1026.76	58.0751	0	40387.8	42490.7	13701.4	40077.5
Q2PFD7	4	3	19.3111	0.000700759	0.00448717	91.0483	0.997064	serum	4t1	115406	PH and SEC7 domain-containing protein 3 OS=Mus musculus OX=10090 GN=Psd3 PE=1 SV=2	22.8203	28.2565	0	15.0149	0	0	639.017	762.926	1425.56	1184.19
A0A075B5K2;A0A0G2JDR3	4	3	39.8765	0.00236704	0.0111097	91.9512	0.972867	serum	4t1	10533.6	Immunoglobulin kappa chain variable 9-124 OS=Mus musculus OX=10090 GN=Igkv9-124 PE=1 SV=7	53.6473	12.7198	0.611634	12.5338	0	8.80549	2011.19	2257.61	66.9954	1078.17
P01844;Q99JC1;A0A0G2JGQ8;P01845	4	4	37.95	1.14688e-06	2.92893e-05	96.8407	1	serum	4t1	11425.6	Ig lambda-2 chain C region OS=Mus musculus OX=10090 GN=Iglc2 PE=1 SV=1	30.3297	37.7006	29.5459	63.7629	23.0382	82.6798	5920.76	6867.75	2240.28	2212.54
E9Q6A6;Q8C6K9	4	1	19.8048	0.000506306	0.00354597	122.196	0.998612	serum	4t1	248193	Collagen alpha-6(VI) chain OS=Mus musculus OX=10090 GN=Col6a6 PE=1 SV=2	0	0	42.2202	37.546	0	0	1621.33	1764.08	773.392	2339.3
P01723;A0A075B663;A2MXS5;A2MY58;A2NVW1;A2NVW3;P01726;P01727;Q8VDE2	4	2	39.8844	0.000469602	0.0034061	129.496	0.998846	serum	4t1	12335.8	Ig lambda-1 chain V region OS=Mus musculus OX=10090 PE=1 SV=2	0.421251	17.8664	0	0.0149611	19.9733	0	1127.59	1592.43	155.181	429.159
A0A1B0GRS7;Q6PD31;Q80TL6;A0A1B0GRP1;A0A1B0GRQ7;A0A1B0GSP3;A0A1B0GSQ2;A2VDH1	4	2	22.2052	6.53027e-06	0.000139384	187.817	1	serum	4t1	69134.9	Trafficking kinesin-binding protein 1 OS=Mus musculus OX=10090 GN=Trak1 PE=1 SV=1	0.40997	0.597262	1.06391	9.23591	0.104582	0	434.373	310.496	351.183	332.818
Q62187;Q3TQG6	4	3	20.3821	3.60784e-08	1.24396e-06	222.451	1	serum	4t1	98236	Transcription termination factor 1 OS=Mus musculus OX=10090 GN=Ttf1 PE=1 SV=2	175.756	410.431	276.572	439.034	186.229	207.346	75546.7	86477.7	56793.9	32606.6
Q9D479;E9PZL9;A0A0R4J021;B2RXR4;B9EKQ6;O09102;Q3TP93;Q3TPG1;Q3UPC7	4	1	25.1709	4.72589e-11	4.23658e-09	508.057	1	serum	4t1	82614.9	UV-stimulated scaffold protein A OS=Mus musculus OX=10090 GN=Uvssa PE=1 SV=2	0.0516344	0	0.0681742	0.03563	0.11332	0.37182	64.5654	46.3828	45.6698	60.3489
Q53VP8	4	1	52.232	1.81265e-10	1.16069e-08	31260.1	1	serum	4t1	12049.6	Kappa chain (Fragment) OS=Mus musculus OX=10090 PE=2 SV=1	0	0	0	0.41292	0	0	1304.62	1306.5	2931.89	3062.27
B1B1A8;Q6PDN3	3	1	15.3903	0.0476117	0.0827173	2.47855	0.554143	serum	4t1	216233	Myosin light chain kinase_ smooth muscle OS=Mus musculus OX=10090 GN=Mylk PE=1 SV=1	7.73555	340.624	0	0	0	0	315.101	160.712	8.16264	91.6427
Q7TSG5;Z4YK11;Q9D9T7	3	2	15.8143	0.0368696	0.0718337	3.70855	0.610759	serum	4t1	60723.4	SH3 domain-containing protein 21 OS=Mus musculus OX=10090 GN=Sh3d21 PE=1 SV=1	12.1425	28.4629	9.44066	62.4139	189.88	472.127	541.297	551.701	147.672	674.098
Q6P5E4	3	3	12.3243	0.0383767	0.073556	4.05591	0.602007	serum	4t1	177118	UDP-glucose:glycoprotein glucosyltransferase 1 OS=Mus musculus OX=10090 GN=Uggt1 PE=1 SV=4	114.464	255.857	423.137	941.729	9.33796	17.5904	917.233	791.794	1637.08	1418.56
Q711L0;Q8K1I3;A0A087WSF3;H3BLP2	3	3	17.2818	0.00670659	0.0240488	5.10698	0.898508	serum	4t1	22961.8	Secreted phosphoprotein 24 OS=Mus musculus OX=10090 GN=Spp2 PE=2 SV=1	36.1918	251.875	47.0438	659.7	112.148	52.2053	1230.97	1318.51	764.138	632.931
A2AJI0;A8Y5P4;A2AJI1;F6WF36	3	1	18.7971	0.0132954	0.0383243	6.64743	0.806993	serum	4t1	93617.9	MAP7 domain-containing protein 1 OS=Mus musculus OX=10090 GN=Map7d1 PE=1 SV=1	2.02133	2859.13	211.07	8.3413	0	0	3608.28	3087.52	3267.12	3688.96
Q8R5H1;Q3TPH3;Q3TQV7	3	2	18.5537	0.00102943	0.00587676	7.26071	0.993492	serum	4t1	113580	Ubiquitin carboxyl-terminal hydrolase 15 OS=Mus musculus OX=10090 GN=Usp15 PE=1 SV=1	289.733	407.38	108.5	588.693	96.335	228.628	2561.04	2576.64	2290.12	894.289
Q8VCS0;A2TJ61;Q54A77;Q71S36	3	2	16.8511	0.0154489	0.0427556	13.4987	0.782161	serum	4t1	58220.1	N-acetylmuramoyl-L-alanine amidase OS=Mus musculus OX=10090 GN=Pglyrp2 PE=1 SV=1	25.0974	294.945	2.27829	561.408	0	0	887.939	847.956	2860.38	3356.54
B0V2N1;Q3UNN3;A0A286YDF6	3	2	14.1452	0.00869698	0.0281463	14.707	0.868027	serum	4t1	213102	Receptor-type tyrosine-protein phosphatase S OS=Mus musculus OX=10090 GN=Ptprs PE=1 SV=1	99.9378	376.65	1048.84	2945.89	7753	6397.16	57777.6	69295	46982.7	8521.81
A0A3B0ITG8;P14106;Q3U6I5;Q3US82;Q3TSS3;Q7TNF5;Q80W16;Q9R171	3	2	27.6139	0.00314449	0.0139038	14.7846	0.959273	serum	4t1	30044.9	Adiponectin a OS=Mus musculus OX=10090 GN=Adia PE=4 SV=1	822.462	111.142	156.836	27.4335	38.2103	12.4957	4201.22	4901.84	995.301	1419.59
A0A0R4J0S2;P70389;Q570Z9;Q791Q5;Q9JIL0	3	3	19.0555	8.34975e-05	0.000998032	17.8961	0.999996	serum	4t1	67788.4	Insulin-like growth factor-binding protein complex acid labile subunit OS=Mus musculus OX=10090 GN=Igfals PE=1 SV=1	133.78	110.396	198.693	32.3947	56.9547	151.183	1723.9	1637.52	1077.52	3714.56
P18527	3	1	31.0563	0.00411078	0.0169044	19.8477	0.942211	serum	4t1	10775.1	Ig heavy chain V region 914 OS=Mus musculus OX=10090 PE=1 SV=1	137.609	8.46063	25.4822	5.09476	0	0	348.835	379.966	841.054	767.505
E9PUP9;E9PUQ0;Q60629;E9PUQ2;E9PUQ4;Q6PFV6;Q8C276;E0CYA3;P54754;Q8C278	3	1	15.004	0.0163061	0.0440294	20.4439	0.772835	serum	4t1	114470	Ephrin type-A receptor 5 OS=Mus musculus OX=10090 GN=Epha5 PE=1 SV=1	27.954	23.1939	38.8891	22.389	974.535	563.057	2507.68	1164.04	18393.5	423.332
A0A0R4J1N3;E9QP56;P33622	3	3	45.7884	0.000865422	0.00517237	20.6746	0.995403	serum	4t1	10922.3	Apolipoprotein C-III OS=Mus musculus OX=10090 GN=Apoc3 PE=1 SV=1	128.596	1997.48	151.973	1919.16	2739.77	536.126	26629.4	29260.6	19082.4	28030
Q9JID9;A0A0G2JED4;A0A0G2JDV1	3	2	18.3345	0.0400402	0.0748217	22.0008	0.592683	serum	4t1	67298.8	SH2B adapter protein 2 OS=Mus musculus OX=10090 GN=Sh2b2 PE=1 SV=2	1903.65	2137.22	1293.67	526.63	2304.96	309.907	18929.9	15915.8	579.359	88894.8
A3KGK3;Z4YL23	3	1	17.1121	0.00958993	0.0300595	25.3014	0.855206	serum	4t1	225260	Fer-1-like protein 4 OS=Mus musculus OX=10090 GN=Fer1l4 PE=2 SV=3	20.8045	6.65763	20.8047	6.76774	0.498575	1.97859	558.805	200.191	198.893	12.1989
Q05A75;Q8HWB4;G3UZL7;Q60678;Q62321	3	2	17.0552	0.0411585	0.075764	26.6838	0.586603	serum	4t1	43886.3	H-2 class I histocompatibility antigen_ TLA(B) alpha chain OS=Mus musculus OX=10090 GN=H2-T3 PE=1 SV=1	68.1725	85.7606	88.3017	2.20846	85.1044	56.0283	58.2325	199.649	3652.31	2948.89
Q6ZWX6;Q9CV24	3	3	22.3798	0.000964462	0.00557809	29.4746	0.994276	serum	4t1	36393.4	Eukaryotic translation initiation factor 2 subunit 1 OS=Mus musculus OX=10090 GN=Eif2s1 PE=1 SV=3	95.4924	428.218	291.909	142.968	106.166	24.9819	7569.51	7762.92	5337.9	742.621
A3KFU5;A3KFU8;Q6PHQ9;Q91YZ8;Q99LF8;V9GXG3	3	1	23.5184	0.00180519	0.00894079	35.829	0.982242	serum	4t1	69658.7	Polyadenylate-binding protein OS=Mus musculus OX=10090 GN=Pabpc4 PE=1 SV=1	303.83	5.61479	232.612	182.175	96.6285	40.7103	8372.95	8718.44	1868	1620.1
P01644;A0A075B5L0;A2NVE9;A2NVF0;P01645;P01647;P01643	3	3	16.2827	0.00160436	0.00821857	37.4568	0.985407	serum	4t1	12024.3	Ig kappa chain V-V region HP R16.7 OS=Mus musculus OX=10090 PE=1 SV=1	37.5801	3.56348	24.5831	303.969	0	4.59466	2428.44	2590.92	2478.68	1848.45
P01787;P01788;P01790;P01791;P01794;A0A075B5S2;A2NU19;P01789;P01793;A2NU20;P01786	3	1	25.9062	0.0238454	0.055094	40.8736	0.701794	serum	4t1	13891.4	Ig heavy chain V regions TEPC 15/S107/HPCM1/HPCM2/HPCM3 OS=Mus musculus OX=10090 PE=1 SV=1	73.1628	653.109	0	49.916	19.878	40.6269	10932.3	10892.5	126.85	847.489
Q3ULC7;Q6PCP0;Q8K2L4;Q9CWZ5;Q9JIK5	3	3	13.9781	0.00506518	0.0194882	41.369	0.925671	serum	4t1	94222.6	Uncharacterized protein OS=Mus musculus OX=10090 GN=Ddx21 PE=2 SV=1	0	3.87854	3.83888	49.7253	265.59	0	4094.34	4019.78	497.751	297.154
M0QWF3;Q68FF0;Z4YM60	3	2	15.0931	0.000118538	0.00132732	42.0887	0.999983	serum	4t1	83049.3	RIKEN cDNA 0610010F05 gene OS=Mus musculus OX=10090 GN=0610010F05Rik PE=1 SV=1	268.743	129.517	593.081	33.2486	88.6384	155.043	9838.11	11101.8	2709.32	11937.3
P10925	3	2	16.3043	0.000280392	0.00230606	46.3755	0.99971	serum	4t1	90112.2	Zinc finger Y-chromosomal protein 1 OS=Mus musculus OX=10090 GN=Zfy1 PE=2 SV=3	2496.66	165.935	4509.43	211.813	353.819	188.157	67195.2	84792.3	63905	29150
Q08331;Q8CCS7	3	2	12.6939	0.00783491	0.0266049	88.2916	0.880899	serum	4t1	31486.8	Calretinin OS=Mus musculus OX=10090 GN=Calb2 PE=1 SV=3	56.7107	26.4911	0.0032967	346.59	36.8761	0	8345.15	10172.4	8783.38	167.811
Q3UYC8;Q5BL11;Q5RKY4;Q6ZQ47;Q9Z103	3	3	19.6291	0.0043108	0.0174075	91.6251	0.938709	serum	4t1	125735	Uncharacterized protein OS=Mus musculus OX=10090 GN=Adnp PE=2 SV=1	289.804	9.6997	100.275	79.9349	0	60.6274	7664.6	9267.42	576.825	15497.1
Q8K4G2	3	2	19.8755	0.00262408	0.012002	129.583	0.96842	serum	4t1	51874.9	Collagen alpha-1(XXIII) chain OS=Mus musculus OX=10090 GN=Col23a1 PE=2 SV=2	26.9716	0.376212	15.9184	3.37273	0	214.654	11555.7	642.415	9895.65	479.091
E9PXF8;E9Q0D4;Q8C135	3	1	14.3154	0.00207535	0.0100566	148.408	0.977811	serum	4t1	212455	Myotubularin-related protein 13 OS=Mus musculus OX=10090 GN=Sbf2 PE=1 SV=1	24.5893	14.8943	225.052	115.756	0	0	13354.3	11008.3	12153.2	1109.55
E9Q123;E9Q815	3	3	16.6061	6.67912e-05	0.000843322	154.474	0.999998	serum	4t1	20748.8	C-terminal-binding protein 2 OS=Mus musculus OX=10090 GN=Ctbp2 PE=4 SV=1	10.359	0	3.54079	3.61346	0	0	264.517	309.786	966.091	263.167
B2RUP2	3	3	14.9399	0.000502172	0.00354471	174.577	0.99864	serum	4t1	124374	Protein unc-13 homolog D OS=Mus musculus OX=10090 GN=Unc13d PE=1 SV=2	6.40245	94.3537	1.16686	117.8	0.143922	0	7181.06	6467.92	5836.31	6103.91
Q8BUE4	3	3	19.7537	0.0260855	0.0583765	186.683	0.683765	serum	4t1	40863.1	Apoptosis-inducing factor 2 OS=Mus musculus OX=10090 GN=Aifm2 PE=1 SV=1	163.916	0	8.79482	85.5118	0	0	14420.1	17521.5	17.5705	177.961
P62761;B2L107;Q3TVC0;Q4W4C9	3	3	5.644	0.00253149	0.011719	235.142	0.970029	serum	4t1	22313.5	Visinin-like protein 1 OS=Mus musculus OX=10090 GN=Vsnl1 PE=1 SV=2	1.38823	290.098	4.05425	2.87248	0	12.142	22404.6	23260.2	2903	115.282
K7TDP3;P18531;Q53VR2;X5J4F7;X5J571;A0A075B5S6;X5J4F0;X5J4V9	3	1	21.7154	1.53104e-05	0.000273426	291.894	1	serum	4t1	12915.4	IgA heavy chain variable region (Fragment) OS=Mus musculus OX=10090 PE=2 SV=1	9.07524	0	2.1776	0	0	0	695.799	864.182	236.983	392.792
Q6A097;Q6PD10;Q3UGJ0	3	2	12.5888	1.39715e-05	0.000255611	341.574	1	serum	4t1	52021.3	Kinase (Fragment) OS=Mus musculus OX=10090 GN=Ip6k1 PE=2 SV=1	1.54934	2.7917	14.1464	5.98291	0	0	1491.15	1399.13	1650.92	1031.09
Q8CGK3;Q3V2D0	3	3	6.9412	0.0271651	0.0598069	364.383	0.675485	serum	4t1	106413	Lon protease homolog_ mitochondrial OS=Mus musculus OX=10090 GN=Lonp1 PE=1 SV=2	0	23.2412	44.2786	0.0209872	0	0	5007.7	5206.77	6192.39	0.283068
Q8CDI7	3	3	19.4733	0.00035222	0.00276976	469.587	0.999451	serum	4t1	129244	Coiled-coil domain-containing protein 150 OS=Mus musculus OX=10090 GN=Ccdc150 PE=2 SV=2	34.7156	0	75.8112	1.98021	159.959	126.207	19539.6	20818.5	32087.5	52362.3
B9EKC3;E9PYT0;P97393	3	2	18.0548	0.00833756	0.0276807	486.728	0.873334	serum	4t1	173927	Rho GTPase activating protein 5 OS=Mus musculus OX=10090 GN=Arhgap5 PE=2 SV=1	0.281264	0.4707	1.83278	0.0937918	0.234077	0	430.159	255.098	259.732	0.111674
Q9Z2C4;I7HJQ9;Q8BQ73	3	2	12.5504	0.0127794	0.0370752	723.759	0.813267	serum	4t1	76054.9	Myotubularin-related protein 1 OS=Mus musculus OX=10090 GN=Mtmr1 PE=1 SV=1	5.24999	0	0	0	0	0	136.809	875.845	0	1520.5
Q5F4S6;Q5F4S7;Q5F4S8;Q5F4S9;Q5F4T0;Q69ZE8	3	3	14.3125	7.09477e-05	0.00088336	1009.44	0.999998	serum	4t1	195309	Transient receptor potential cation channel_ subfamily M_ member 3 OS=Mus musculus OX=10090 GN=Trpm3 PE=2 SV=1	4.8256	0.145372	0	0	0	0	1277.92	1384.24	30.7659	652.363
P01792	3	1	17.5997	0.0410615	0.0757409	1044.23	0.587125	serum	4t1	13993.6	Ig heavy chain V region HPCG8 OS=Mus musculus OX=10090 PE=1 SV=1	0.322355	0	0	0.0291145	0.0613342	0.0581457	130.876	196.192	0.456414	0.328897
Q3UEP7	3	1	16.9737	2.81455e-06	6.46959e-05	1487.88	1	serum	4t1	36305.2	Uncharacterized protein OS=Mus musculus OX=10090 GN=Masp2 PE=2 SV=1	0	2.3151	0	10.3098	0	0.0766351	1764.77	1824.76	4698.23	4311.13
Q5H8B9;F8WHZ0	3	2	15.0905	1.61331e-07	4.98715e-06	1808.77	1	serum	4t1	236082	FRAS1-related extracellular matrix protein 3 OS=Mus musculus OX=10090 GN=Frem3 PE=2 SV=2	0.155236	0.0793984	0.120202	0.0178042	2.09547	1.72214	1865.1	1919.68	660.167	607.858
Q91WU0	3	1	19.1952	2.39752e-08	8.59714e-07	2803.88	1	serum	4t1	62011.5	Carboxylesterase 1F OS=Mus musculus OX=10090 GN=Ces1f PE=1 SV=1	0	2.31038	1.13198	0.131758	0.000932315	0	1232.16	1381.61	1970.08	2098.84
A0A286YDH6;J3QJW3;K4DI76;Q80TJ1	3	1	18.527	5.76383e-11	4.39558e-09	3301.84	1	serum	4t1	98009.9	Calcium-dependent secretion activator 1 OS=Mus musculus OX=10090 GN=Cadps PE=1 SV=1	0	0.683785	0	0	0	0	444.517	377.789	331.567	351.292
Q6A068;A0A1W2P6Q8;A0A1W2P7H4;A0A1W2P7S8;A0A1W2P7Z8;A0A1W2P855;Q3UCF2	3	2	10.0872	6.19839e-10	2.92454e-08	14933.7	1	serum	4t1	92417.8	Cell division cycle 5-like protein OS=Mus musculus OX=10090 GN=Cdc5l PE=1 SV=2	0	0	1.05485	0	0	0	1758.22	1779.92	3534.93	3428.82
B7ZNS9;P03953;Q3UP47	3	3	26.4263	4.9255e-12	6.3079e-10	33381.7	1	serum	4t1	28499	Cfd protein OS=Mus musculus OX=10090 GN=Cfd PE=2 SV=1	0	0	0	0.235686	0	0	1032.65	981.023	1388.9	1842.5
Q921K8	3	3	14.9669	7.14909e-10	3.20444e-08	51587.5	1	serum	4t1	102909	TRPM8 channel-associated factor 2 OS=Mus musculus OX=10090 GN=Tcaf2 PE=1 SV=1	0	0	0	1.16584	0	0	14838.1	13515.9	5655.11	6086.2
P61939;Q3UEL9;Q8BII9	3	3	15.3284	2.56945e-10	1.53561e-08	Infinity	1	serum	4t1	47280.5	Thyroxine-binding globulin OS=Mus musculus OX=10090 GN=Serpina7 PE=2 SV=1	0	0	0	0	0	0	267.641	260.801	438.114	658.066
P11859;Q3UTR7;Q8VCN0	3	1	19.3646	3.0843e-10	1.7281e-08	Infinity	1	serum	4t1	52275.6	Angiotensinogen OS=Mus musculus OX=10090 GN=Agt PE=1 SV=1	0	0	0	0	0	0	1529.85	1577.2	547.627	784.345
P01810	3	1	36.024	0.0104171	0.0322019	Infinity	0.843771	serum	4t1	13354	Ig heavy chain V region J539 OS=Mus musculus OX=10090 PE=1 SV=1	0	0	0	0	0	0	0	15.3261	395.245	394.938
Q8R429	3	1	13.3513	0.0456239	0.0813124	Infinity	0.563696	serum	4t1	110794	Sarcoplasmic/endoplasmic reticulum calcium ATPase 1 OS=Mus musculus OX=10090 GN=Atp2a1 PE=1 SV=1	0	0	0	0	0	0	477.12	2.17999	2.15231	0.763313
D3YYN6;Q3UNN8	2	2	7.0433	0.0428579	0.0782496	3.55347	0.577635	serum	4t1	54485.3	Inactive phospholipase D5 OS=Mus musculus OX=10090 GN=Pld5 PE=4 SV=1	356.037	1474.51	734.499	2264.45	15531.3	14141.9	26745.9	27099.1	6460.2	21431
P84750	2	2	5.8182	0.0276694	0.0600594	4.61953	0.671703	serum	4t1	13364.9	Ig kappa chain V region Mem5 (Fragment) OS=Mus musculus OX=10090 PE=1 SV=1	173.83	0	0.110676	0	0	23.353	99.5049	26.1065	125.477	356.515
A0A140LHX5;E9Q263;H3BJZ7;Q4KUS2;Q9Z1N9	2	1	9.6554	0.00712195	0.0250375	5.37183	0.891924	serum	4t1	225173	Protein unc-13 homolog B OS=Mus musculus OX=10090 GN=Unc13b PE=1 SV=1	0	1154.79	0	9.49455	0	0	767.622	1732.97	704.278	964.703
Q3B7Z2	2	1	11.016	0.0469567	0.0822167	5.44278	0.55725	serum	4t1	89652.1	Oxysterol-binding protein 1 OS=Mus musculus OX=10090 GN=Osbp PE=1 SV=3	2870.59	284.76	4105.36	731.723	3422.86	4710.24	17042.2	18436.5	21205.4	1827.69
Q9JJ06	2	2	4.3199	0.039011	0.0740929	6.27274	0.598412	serum	4t1	42760.4	Glycoprotein-N-acetylgalactosamine 3-beta-galactosyltransferase 1 OS=Mus musculus OX=10090 GN=C1galt1 PE=1 SV=1	155.755	0.155809	111.173	0.509373	0	0	49.2713	45.1117	463.795	560.849
Q9D4A3;W4VSP1	2	2	10.0145	0.0397648	0.074733	7.3519	0.594203	serum	4t1	25850.3	Uncharacterized protein OS=Mus musculus OX=10090 GN=Speer3 PE=2 SV=1	4.095	657.545	1.66316	686.777	28.1281	19.5954	238.175	492.229	3407.44	2713.17
Q9QZQ8	2	2	21.2302	0.0148592	0.0414976	8.69148	0.788755	serum	4t1	39906.3	Core histone macro-H2A.1 OS=Mus musculus OX=10090 GN=H2afy PE=1 SV=3	201.288	6.31115	193.826	0.207399	0	0	571.983	715.312	654.938	384.953
A0A3B0J1H7;Q60994;Q8BRW2	2	2	23.7957	0.000453284	0.00333076	9.55282	0.998943	serum	4t1	28132.6	Adiponectin d OS=Mus musculus OX=10090 GN=Adid PE=4 SV=1	198.874	493.113	87.4433	1225.46	319.782	329.218	3876.56	4366.13	4162.4	4496.33
A0A3B2W7V8;A0A3B2WBH9;A0A3B2WCN9;Q9Z0U1	2	1	13.3293	0.0114161	0.0343428	9.93958	0.830497	serum	4t1	141921	Tight junction protein ZO-2 OS=Mus musculus OX=10090 GN=Tjp2 PE=1 SV=1	111.168	30.1945	71.4805	1.9251	39.9014	757.722	1450.27	3078	547.843	1632.38
Q2VT24	2	1	12.9429	0.0123212	0.0362147	10.2854	0.818949	serum	4t1	14198.9	Anti-lipoteichoic acid heavy chain variable region (Fragment) OS=Mus musculus OX=10090 PE=2 SV=1	121.683	26.6474	56.7638	32.8665	519.492	153.627	2606.04	2470.57	167.357	1003.23
B7ZNF9	2	1	15.4944	0.0127231	0.0370318	11.7022	0.813959	serum	4t1	102859	Golgb1 protein OS=Mus musculus OX=10090 GN=Golgb1 PE=2 SV=1	25.4556	3.62183	15.1267	11.7332	0	0	248.518	30.4242	77.2593	80.1907
A0A0R4J0H6;E9QAN9	2	1	17.115	0.0134707	0.0387051	12.4688	0.804892	serum	4t1	52377.2	Interferon-activable protein 203 OS=Mus musculus OX=10090 GN=Ifi203 PE=1 SV=1	13.9104	2747.11	1.22593	88.3027	50.704	23.8309	6081.54	5666.98	395.036	12171.4
Q8VEN2	2	1	12.8925	0.0261126	0.0583765	13.3803	0.683554	serum	4t1	25177.4	Placenta-expressed transcript 1 protein OS=Mus musculus OX=10090 GN=Plet1 PE=1 SV=1	205.558	0	8.58394	0	0	0.277316	67.9358	1737.74	84.7348	22.2469
Q62383	2	1	12.5569	0.0189726	0.0489374	14.4627	0.745618	serum	4t1	200284	Transcription elongation factor SPT6 OS=Mus musculus OX=10090 GN=Supt6h PE=1 SV=2	1228.63	0	1466.73	17.0932	0	0	7996.14	7798.3	9495.95	862.463
Q3ULR8	2	2	10.0589	0.00735576	0.0255183	15.0536	0.88827	serum	4t1	27157.6	Uncharacterized protein OS=Mus musculus OX=10090 GN=Gm14149 PE=2 SV=1	0.965559	380.431	6.11687	29.7076	0	0	1733.28	230.678	1719.48	503.68
A0A087WQF6;B9EHE8;E9Q9Q2;Q80ZH9;A0A087WRE1;Q3URW7;Q8BQ07	2	1	9.7501	0.0189971	0.0489374	16.7755	0.745379	serum	4t1	33806.9	R3H domain-containing 1 (Fragment) OS=Mus musculus OX=10090 GN=R3hdm1 PE=1 SV=1	72.4598	58.6908	145.109	0	0	0	777.115	246.477	217.519	1848.49
Q80TR4;E9Q2P0;E9QAW9	2	2	9.8869	0.00939053	0.0296418	17.1842	0.858025	serum	4t1	173465	Slit homolog 1 protein OS=Mus musculus OX=10090 GN=Slit1 PE=1 SV=2	0.857758	707.547	0	95.208	40.1994	5.50288	3660.35	3757.76	697.045	1614.7
F8VPK0;Q3UYZ5	2	1	12.2236	0.010988	0.033619	17.3548	0.836115	serum	4t1	176281	Tetratricopeptide repeat domain 37 OS=Mus musculus OX=10090 GN=Ttc37 PE=1 SV=1	1038.88	7.84146	1607.3	8.09392	2.12091	0	7861.75	7744.6	13159.7	2058.75
B7ZNX2;P53995;A2ATQ5;Q3TP10;Q3UE43;Q6PG65	2	1	10.6537	0.00884078	0.0282044	17.4203	0.865928	serum	4t1	218388	Anaphase promoting complex subunit 1 OS=Mus musculus OX=10090 GN=Anapc1 PE=2 SV=1	90.6214	29.8758	37.5901	0.0348372	0	0	297.194	349.535	333.74	855.892
A0A075B5R6;A0A075B5R8	2	2	14.0666	0.0045379	0.0180009	18.033	0.934753	serum	4t1	13379.1	Immunoglobulin heavy variable 11-1 (Fragment) OS=Mus musculus OX=10090 GN=Ighv11-1 PE=4 SV=1	8.26551	46.7518	1.11489	193.466	0	0.168562	837.091	778.047	590.626	796.94
Q78YY6	2	1	8.738	0.00790922	0.0266813	19.9435	0.87977	serum	4t1	15953.3	DnaJ homolog subfamily C member 15 OS=Mus musculus OX=10090 GN=Dnajc15 PE=1 SV=1	0	287.175	0	147.187	0	0	1817.28	2115.51	1550.98	291.384
Q9DAE9;A2AGP8;Q2TBY1;Q3V0S8;Q4KKZ5	2	1	15.0425	0.0228204	0.0538409	23.708	0.710456	serum	4t1	30132.9	MCG19638_ isoform CRA_a OS=Mus musculus OX=10090 GN=1700012B07Rik PE=2 SV=1	838.605	10.8733	1058.27	42.7774	0	0	8871.17	7819.13	306.065	13832.3
P47708;Q768S5	2	1	9.8889	0.00270523	0.0122482	23.8703	0.967003	serum	4t1	76344.7	Rabphilin-3A OS=Mus musculus OX=10090 GN=Rph3a PE=1 SV=2	36.484	241.281	978.609	1038.82	282.094	272.52	15066.7	17093.6	11748.9	1441.21
A0A286YCI4	2	1	14.5529	0.000147136	0.00155179	24.2306	0.999963	serum	4t1	14105.2	Trophoblast-specific protein alpha OS=Mus musculus OX=10090 GN=Tpbpa PE=4 SV=1	520.414	72.0225	1061.74	87.4054	174.873	175.125	7152.19	8647.16	11356.7	6630.85
A0A087WQQ2;Q9JJV1	2	2	15.5821	0.0206993	0.0509785	24.3452	0.72929	serum	4t1	6106.81	Beta-crystallin A2 OS=Mus musculus OX=10090 GN=Cryba2 PE=4 SV=1	341.675	4.37815	26.5619	0	248.117	228.839	5022.32	325.996	6651.82	1788.5
Q8BK48	2	2	10.3432	0.00771095	0.026361	33.7047	0.882791	serum	4t1	62717.1	Pyrethroid hydrolase Ces2e OS=Mus musculus OX=10090 GN=Ces2e PE=1 SV=1	364.415	79.2566	348.351	145.377	26.3248	0	6660.06	8753.62	3785.83	2455.16
A0A2R8VHN9;Q9D3V8;Q08EB1	2	2	10.4878	0.016247	0.0440024	34.9218	0.773469	serum	4t1	73106.5	Family with sequence similarity 227_ member A OS=Mus musculus OX=10090 GN=Fam227a PE=4 SV=1	0.485181	718.472	24.0068	2.58323	272.419	629.808	18618.4	12091.5	614.845	7037.48
Q3U2I3	2	1	10.2091	0.0043884	0.0176414	44.8095	0.937354	serum	4t1	107511	FTS and Hook-interacting protein OS=Mus musculus OX=10090 GN=Fam160a2 PE=1 SV=2	0	0	34.5251	1.80034	318.347	274.02	3359.61	3209.88	5820.58	6390.89
Q9CQM5	2	2	13.1477	0.0178114	0.0469626	44.8098	0.757153	serum	4t1	14357.1	Thioredoxin domain-containing protein 17 OS=Mus musculus OX=10090 GN=Txndc17 PE=1 SV=1	124.75	56.8617	157.908	72.1422	0	0	568.236	417.626	1904.67	9407.14
Q5QNQ9;V9GXJ0	2	2	12.4061	0.00188618	0.00923983	50.0596	0.980932	serum	4t1	187175	Collagen alpha-1(XXVII) chain OS=Mus musculus OX=10090 GN=Col27a1 PE=2 SV=1	10.9093	2.11859	322.663	49.1676	0	0	2662.43	3379.81	1772.57	5029.11
Q810U4	2	1	11.194	0.00138128	0.00728392	52.6472	0.988748	serum	4t1	139377	Neuronal cell adhesion molecule OS=Mus musculus OX=10090 GN=Nrcam PE=1 SV=2	92.73	3.05948	6.32085	0	0	0	246.741	248.2	932.614	2156.33
P26450;P70304;Q3TP23;Q80UI5	2	2	10.2634	0.00170729	0.008647	53.1374	0.983801	serum	4t1	83973.6	Phosphatidylinositol 3-kinase regulatory subunit alpha OS=Mus musculus OX=10090 GN=Pik3r1 PE=1 SV=2	0.988444	1.55278	113.098	4.4613	0	0	195.826	176.947	962.346	2919.44
B2BH30;E9QMC2;Q3UVX5	2	1	7.1865	0.000367707	0.00284517	55.11	0.999384	serum	4t1	134033	Metabotropic glutamate receptor subtype 5b OS=Mus musculus OX=10090 GN=Grm5 PE=1 SV=1	2.98545	0	1.9916	9.47713	0	0	51.5604	87.0053	336.375	56.1053
Q9WV89;F7AX23	2	1	9.5208	0.0413655	0.075989	57.3135	0.585493	serum	4t1	62373	Syntaxin-binding protein 4 OS=Mus musculus OX=10090 GN=Stxbp4 PE=1 SV=1	690.242	349.131	2950.69	54.2555	0	0	882.171	1076.89	96133.8	56436.3
Q61626;Q80WU3	2	1	12.7796	0.00690464	0.0246604	62.4129	0.895354	serum	4t1	110417	Glutamate receptor ionotropic_ kainate 5 OS=Mus musculus OX=10090 GN=Grik5 PE=2 SV=2	99.1391	187.168	265.719	281.442	0	0	9404.72	10354.9	10505.8	4414.01
Q8BH00	2	2	11.5089	0.00172268	0.00867593	66.2667	0.983558	serum	4t1	54405.3	2-aminomuconic semialdehyde dehydrogenase OS=Mus musculus OX=10090 GN=Aldh8a1 PE=1 SV=1	143.384	0	105.601	0.751535	31.4921	8.71694	3990.31	4004.84	2334.69	2479.28
A2ALK8	2	1	16.5414	0.0454986	0.0812506	83.1918	0.56431	serum	4t1	105094	Tyrosine-protein phosphatase non-receptor type 3 OS=Mus musculus OX=10090 GN=Ptpn3 PE=1 SV=1	32.38	204.17	19.1814	71.4812	78.3064	0	385.728	297.269	21683.3	124.289
Q03717	2	2	4.7813	0.00212601	0.0102467	90.397	0.976962	serum	4t1	96447.1	Potassium voltage-gated channel subfamily B member 1 OS=Mus musculus OX=10090 GN=Kcnb1 PE=1 SV=2	0	0	61.6807	0	0	0	315.625	260.283	3111.33	29.9236
B7ZND8;B7ZND9;Q9D845;V9GX60;Z4YJY6	2	2	10.1474	2.57e-05	0.000397226	114.69	1	serum	4t1	44494.9	Testis expressed gene 9 OS=Mus musculus OX=10090 GN=Tex9 PE=2 SV=1	1170.98	788.121	2027.57	743.041	110.588	198.018	115901	133765	86365.3	49198.6
Q5SRF8;Q5SRF9;Q924S7	2	2	14.7222	0.000537664	0.00362403	140.196	0.998397	serum	4t1	50845.4	Sprouty-related_ EVH1 domain-containing protein 2 OS=Mus musculus OX=10090 GN=Spred2 PE=1 SV=1	92.6764	7.92741	577.365	4.28553	4.06803	0	12015.2	15628.9	19260.3	17242.1
Q9DB90;D3Z719	2	2	14.4388	0.000516385	0.00355768	160.651	0.998545	serum	4t1	57848.9	Protein SMG9 OS=Mus musculus OX=10090 GN=Smg9 PE=1 SV=1	125.238	58.3435	138.517	18.195	10.9922	0	10074	12919.7	8092.46	6536.6
Q7M084	2	1	24.4556	0.000172148	0.00175368	188.934	0.999936	serum	4t1	10657.9	Kininogen_ LMW (Fragment) OS=Mus musculus OX=10090 PE=1 SV=1	0	0	0	0.11646	307.902	0	8915.11	9614.68	10076.6	10190.3
G3UW86;G3UWQ7;G3UY19;G3XA79;Q99K43	2	1	7.2459	0.00773366	0.026361	252.789	0.882444	serum	4t1	71358.1	Protein regulator of cytokinesis 1 OS=Mus musculus OX=10090 GN=Prc1 PE=1 SV=1	280.22	84.5609	116.319	0	0.0147469	0	4197.63	5990.5	336.525	70555.6
Q6P1F5;Q6ZQ77;Q9D689;Q9JKY5;Q80UP1;Q8BPA2	2	1	9.5016	0.0213281	0.0517516	257.338	0.723573	serum	4t1	120103	Huntingtin interacting protein 1 related OS=Mus musculus OX=10090 GN=Hip1r PE=2 SV=1	0	3.11523	12.7363	4.75514	0	0	189.918	7.5339	3328.95	8.85229
B2RR67;Q9WVQ0	2	1	9.1624	7.03834e-07	1.912e-05	569.539	1	serum	4t1	120541	Polyamine modulated factor 1 binding protein 1 OS=Mus musculus OX=10090 GN=Pmfbp1 PE=2 SV=1	3.79076	0	0	0	0	0	227.912	297.696	458.245	455.473
Q8C110;A6H6M2	2	2	8.727	3.97241e-05	0.000565257	623.06	1	serum	4t1	96082.2	SLIT and NTRK-like protein 6 OS=Mus musculus OX=10090 GN=Slitrk6 PE=1 SV=1	0	12.9835	0	25.8004	0	0.0253429	3794.58	4502.92	4957.95	2864.88
Q8VCZ6	2	1	8.7429	0.00849136	0.0276807	677.275	0.871053	serum	4t1	86516.5	Small G protein signaling modulator 3 OS=Mus musculus OX=10090 GN=Sgsm3 PE=1 SV=1	0	0	0	1.39871	0	0	201.749	69.1811	360.613	0
O88508;G3UX07;Q3TYD7	2	1	12.0951	0.0198209	0.0496592	768.186	0.737478	serum	4t1	103269	DNA (cytosine-5)-methyltransferase 3A OS=Mus musculus OX=10090 GN=Dnmt3a PE=1 SV=2	9.42111	0.5479	0	0	0	0	2621.65	2407.31	0	76.4118
A0A0H2UKB8;Q80TK2;Q8R5K2	2	2	7.7866	0.000119282	0.00132732	1075.46	0.999982	serum	4t1	103307	Ubiquitinyl hydrolase 1 OS=Mus musculus OX=10090 GN=Usp33 PE=1 SV=1	66.4138	0.350873	3.79678	0	0	0	20352.4	24572.4	4921.67	744.359
B7ZDF7;Q6P9T4;Q9Z2V6;D6RH93	2	1	9.0609	1.82251e-06	4.2995e-05	1171.04	1	serum	4t1	120681	Histone deacetylase OS=Mus musculus OX=10090 GN=Hdac5 PE=1 SV=1	0	6.63668	0	0	0	0	2211.21	1384.88	1097.48	487.652
E0CXD1;H7BX01;P58281;Q80TX7;Q8BK99	2	2	10.284	0.00011993	0.00132732	1938.06	0.999982	serum	4t1	79218.9	Dynamin-like 120 kDa protein_ mitochondrial OS=Mus musculus OX=10090 GN=Opa1 PE=1 SV=1	8.44565	10.6354	0	6.95705	0	0	1690.75	17635.1	385.092	13931.4
P70451;Q3TME9;Q3TZJ5	2	2	8.6176	7.93856e-06	0.000165503	3030.97	1	serum	4t1	95263.2	Tyrosine-protein kinase Fer OS=Mus musculus OX=10090 GN=Fer PE=1 SV=2	0	3.02813	0	0	0	0	386.732	140.763	2774.32	2816.97
I6L966;P14847;Q542I3	2	1	11.616	4.67174e-09	1.82089e-07	3692.71	1	serum	4t1	25558.1	Pentaxin OS=Mus musculus OX=10090 GN=Crp PE=2 SV=1	0	1.66849	0	0	0	0	945.883	1091.79	1293.69	776.13
Q80W32	2	1	10.7961	3.13906e-07	9.38016e-06	5043.93	1	serum	4t1	49225.3	Dynein regulatory complex protein 9 OS=Mus musculus OX=10090 GN=Iqcg PE=1 SV=1	0	8.03012	0	0	0	0	7579.4	8486.09	5639.95	5296.79
Q9QZ25;Q2T9H5	2	1	10.6814	2.49156e-12	3.72265e-10	10600.8	1	serum	4t1	56932.5	Vascular non-inflammatory molecule 3 OS=Mus musculus OX=10090 GN=Vnn3 PE=1 SV=3	0	0	0	0.29416	0	0	458.335	408.32	646.139	566.101
Q6NVE8	2	1	10.5295	2.00381e-09	8.55401e-08	475138	1	serum	4t1	102126	WD repeat-containing protein 44 OS=Mus musculus OX=10090 GN=Wdr44 PE=1 SV=1	0	0	0	0	1.10964	0	150704	115982	63739.3	21062.5
A0A1L1STF9;B9EI57;Q8CH25	2	1	15.8881	7.56506e-13	1.62608e-10	Infinity	1	serum	4t1	72888.9	SAFB-like transcription modulator OS=Mus musculus OX=10090 GN=Sltm PE=1 SV=1	0	0	0	0	0	0	1635.53	1582.5	1196.18	956.633
P01654	2	1	11.5453	3.75293e-10	1.97903e-08	Infinity	1	serum	4t1	12094.5	Ig kappa chain V-III region PC 2880/PC 1229 OS=Mus musculus OX=10090 PE=1 SV=1	0	0	0	0	0	0	1314.82	1259.29	3663.51	3416.34
Q8C9X6;A0A0R4J1K0;A0A1W2P6H1;O35219;Q53Z09;Q6GQT6;Q80XE8	2	1	11.7794	1.56083e-05	0.000273426	Infinity	1	serum	4t1	90981.1	Enhancer of polycomb homolog 1 OS=Mus musculus OX=10090 GN=Epc1 PE=1 SV=1	0	0	0	0	0	0	3732.35	3300.81	3720.07	49.2843
E9Q3Q6;Q54AJ5;Q61490;E9Q4G8;F6QH25	2	1	9.5234	6.54467e-05	0.00083815	Infinity	0.999998	serum	4t1	64353.1	CD166 antigen OS=Mus musculus OX=10090 GN=Alcam PE=1 SV=1	0	0	0	0	0	0	535.549	482.993	27.4307	19.0145
Q8K1F2;A0A097PUD0;A0A0A6YYE7	2	1	14.0167	8.15237e-05	0.000987607	Infinity	0.999996	serum	4t1	12067.5	Anti-VIPase light chain variable region (Fragment) OS=Mus musculus OX=10090 PE=1 SV=1	0	0	0	0	0	0	1708.93	2688.63	38.8645	55.4141
A6H8H5	2	1	9.7239	0.000203204	0.0019347	Infinity	0.999891	serum	4t1	103477	Potassium voltage-gated channel subfamily B member 2 OS=Mus musculus OX=10090 GN=Kcnb2 PE=1 SV=2	0	0	0	0	0	0	13.4615	39.3917	1121.66	1044.7
Q60590;Q61613;Q91X23	2	1	11.4982	0.00948844	0.0298457	Infinity	0.856637	serum	4t1	24009.4	Alpha-1-acid glycoprotein 1 OS=Mus musculus OX=10090 GN=Orm1 PE=1 SV=1	0	0	0	0	0	0	38.0155	0	1469.27	1256.22
[truncated: 78 more columns]

## Sheet: S3_Selected
	Accession		Description
Proliferation	P29268		Connective tissue growth factor	Ctgf
	A2RRJ6	Q80SY4	Mib1 protein	Mib1
Heatshock proteins	Q61696		Heat shock 70 kDa protein 1A	Hspa1a
	Q61316		Heat shock 70 kDa protein 4	Hspa4
	P63017		Heat shock cognate 71 kDa protein	Hspa8
	P07901		Heat shock protein HSP 90-alpha	Hsp90aa1
	P11499		Heat shock protein HSP 90-beta	Hsp90ab1
	P17156		Heat shock-related 70 kDa protein 2	Hspa2		yellow entries were marked inCytoscape
Leukocyte adhesion , leukodiapedesis	P11835		Integrin beta-2	Itgb2
	A2AIM2	Q8C9Z8	Talin-1 (Fragment)	Tln1	not found inCytoscape
	P29533		Vascular cell adhesion protein 1	Vcam1
Malignancy markers	P26041		Moesin	Msn
	P29268		Connective tissue growth factor	Ctgf
Ca-binding proteins	P14069		Protein S100-A6	S100a6
Endothelial barrier function modulation	Q52L50		RAS related protein 1b	Rap1b	not found in Cytoscape
	P51150		Ras-related protein Rab-7a	Rab7a
	P62071		Ras-related protein R-Ras2	Rras2
Inflammatory proteases	Q9R118		Serine protease HTRA1	Htra1
ECM proteins involved in invasion, metastasis	A0A1L1SSH9	P07214	SPARC	Sparc
	O35988		Syndecan-4	Sdc4

## Sheet: S4_Prot class
Protein class
									Ca-binding protein
										Q9EPL2	Calsyntenin-1;Clstn1;ortholog	CALSYNTENIN-1 (PTHR14139:SF4)	calcium-binding protein(PC00060);cell adhesion molecule(PC00069)
										Q3THE2	Myosin regulatory light chain 12B;Myl12b;ortholog	MYOSIN REGULATORY LIGHT CHAIN 12B (PTHR23049:SF58)	actin family cytoskeletal protein(PC00041);calmodulin(PC00061)
										A2AP18	1-phosphatidylinositol 4,5-bisphosphate phosphodiesterase eta-2;Plch2;ortholog	1-PHOSPHATIDYLINOSITOL 4,5-BISPHOSPHATE PHOSPHODIESTERASE ETA-2 (PTHR10336:SF166)	calcium-binding protein(PC00060);guanyl-nucleotide exchange factor(PC00113);phospholipase(PC00186);signaling molecule(PC00207)
										P14069	Protein S100-A6;S100a6;ortholog	PROTEIN S100-A6 (PTHR11639:SF80)	calmodulin(PC00061);signaling molecule(PC00207)
										O35887	Calumenin;Calu;ortholog	CALUMENIN (PTHR10827:SF76)	calmodulin(PC00061)
										P07091	Protein S100-A4;S100a4;ortholog	PROTEIN S100-A4 (PTHR11639:SF51)	calmodulin(PC00061);growth factor(PC00112)
										Q3MI99	Collagen and calcium-binding EGF domain-containing protein 1;Ccbe1;ortholog	COLLAGEN AND CALCIUM-BINDING EGF DOMAIN-CONTAINING PROTEIN 1 (PTHR24034:SF76)	annexin(PC00050);calmodulin(PC00061);cell adhesion molecule(PC00069);extracellular matrix glycoprotein(PC00100);extracellular matrix structural protein(PC00103);signaling molecule(PC00207)
										P37889	Fibulin-2;Fbln2;ortholog	FIBULIN-2 (PTHR24039:SF32)	annexin(PC00050);cell adhesion molecule(PC00069);extracellular matrix glycoprotein(PC00100);extracellular matrix structural protein(PC00103);signaling molecule(PC00207)
										P81117	Nucleobindin-2;Nucb2;ortholog	NUCLEOBINDIN-2 (PTHR19237:SF22)	annexin(PC00050);calmodulin(PC00061);nucleic acid binding(PC00171)
									Cell adhesion molecule
										Q9EPL2	Calsyntenin-1;Clstn1;ortholog	CALSYNTENIN-1 (PTHR14139:SF4)	calcium-binding protein(PC00060);cell adhesion molecule(PC00069)
										P16045	Galectin-1;Lgals1;ortholog	GALECTIN-1 (PTHR11346:SF97)	cell adhesion molecule(PC00069);signaling molecule(PC00207)
										O35988	Syndecan-4;Sdc4;ortholog	SYNDECAN-4 (PTHR10915:SF3)	cell adhesion molecule(PC00069);cytoskeletal protein(PC00085);defense/immunity protein(PC00090);extracellular matrix glycoprotein(PC00100);membrane-bound signaling molecule(PC00152)
										P11835	Integrin beta-2;Itgb2;ortholog	INTEGRIN BETA-2 (PTHR10082:SF15)	cell adhesion molecule(PC00069);receptor(PC00197)
										A2A863	Integrin beta-4;Itgb4;ortholog	INTEGRIN BETA-4 (PTHR10082:SF42)	cell adhesion molecule(PC00069);receptor(PC00197)
										Q3MI99	Collagen and calcium-binding EGF domain-containing protein 1;Ccbe1;ortholog	COLLAGEN AND CALCIUM-BINDING EGF DOMAIN-CONTAINING PROTEIN 1 (PTHR24034:SF76)	annexin(PC00050);calmodulin(PC00061);cell adhesion molecule(PC00069);extracellular matrix glycoprotein(PC00100);extracellular matrix structural protein(PC00103);signaling molecule(PC00207)
										P37889	Fibulin-2;Fbln2;ortholog	FIBULIN-2 (PTHR24039:SF32)	annexin(PC00050);cell adhesion molecule(PC00069);extracellular matrix glycoprotein(PC00100);extracellular matrix structural protein(PC00103);signaling molecule(PC00207)
										P21956	Lactadherin;Mfge8;ortholog	LACTADHERIN (PTHR24543:SF298)	cell adhesion molecule(PC00069);hydrolase(PC00121);membrane-bound signaling molecule(PC00152);receptor(PC00197)
										P09055	Integrin beta-1;Itgb1;ortholog	INTEGRIN BETA-1 (PTHR10082:SF28)	cell adhesion molecule(PC00069);receptor(PC00197)
									Cell junction protein
										P21271	Unconventional myosin-Vb;Myo5b;ortholog	UNCONVENTIONAL MYOSIN-VB (PTHR13140:SF356)	G-protein modulator(PC00022);actin binding motor protein(PC00040);cell junction protein(PC00070)
										O35054	Claudin-4;Cldn4;ortholog	CLAUDIN-4 (PTHR12002:SF89)	tight junction(PC00214)
									Chaperone
										P42932	T-complex protein 1 subunit theta;Cct8;ortholog	T-COMPLEX PROTEIN 1 SUBUNIT THETA (PTHR11353:SF78)	chaperonin(PC00073)
										P80317	T-complex protein 1 subunit zeta;Cct6a;ortholog	T-COMPLEX PROTEIN 1 SUBUNIT ZETA (PTHR11353:SF54)	chaperonin(PC00073)
										Q9R118	Serine protease HTRA1;Htra1;ortholog	SERINE PROTEASE HTRA1 (PTHR22939:SF13)	chaperone(PC00072);serine protease(PC00203)
										Q61937	Nucleophosmin;Npm1;ortholog	NUCLEOPHOSMIN (PTHR22747:SF28)	chaperone(PC00072)
										P11983	T-complex protein 1 subunit alpha;Tcp1;ortholog	T-COMPLEX PROTEIN 1 SUBUNIT ALPHA (PTHR11353:SF84)	chaperonin(PC00073)
										P63101	14-3-3 protein zeta/delta;Ywhaz;ortholog	14-3-3 PROTEIN ZETA/DELTA (PTHR18860:SF7)	chaperone(PC00072)
										P80318	T-complex protein 1 subunit gamma;Cct3;ortholog	T-COMPLEX PROTEIN 1 SUBUNIT GAMMA (PTHR11353:SF24)	chaperonin(PC00073)
									Cytoskeletal protein
										Q8VD75	Huntingtin-interacting protein 1;Hip1;ortholog	HUNTINGTIN-INTERACTING PROTEIN 1 (PTHR10407:SF14)	non-motor actin binding protein(PC00165)
										Q9D952	Envoplakin;Evpl;ortholog	ENVOPLAKIN-RELATED (PTHR23169:SF7)	intermediate filament binding protein(PC00130)
										P13020	Gelsolin;Gsn;ortholog	GELSOLIN (PTHR11977:SF29)	non-motor actin binding protein(PC00165)
										P28661	Septin-4;Sept4;ortholog	SEPTIN-4 (PTHR18884:SF71)	cytoskeletal protein(PC00085);small GTPase(PC00208)
										P21271	Unconventional myosin-Vb;Myo5b;ortholog	UNCONVENTIONAL MYOSIN-VB (PTHR13140:SF356)	G-protein modulator(PC00022);actin binding motor protein(PC00040);cell junction protein(PC00070)
										Q3THE2	Myosin regulatory light chain 12B;Myl12b;ortholog	MYOSIN REGULATORY LIGHT CHAIN 12B (PTHR23049:SF58)	actin family cytoskeletal protein(PC00041);calmodulin(PC00061)
										Q9QXL2	Kinesin-like protein KIF21A;Kif21a;ortholog	KINESIN-LIKE PROTEIN KIF21A (PTHR24115:SF398)	microtubule binding motor protein(PC00156)
										P68373	Tubulin alpha-1C chain;Tuba1c;ortholog	TUBULIN ALPHA-1C CHAIN (PTHR11588:SF64)	tubulin(PC00228)
										Q8BFZ3	Beta-actin-like protein 2;Actbl2;ortholog	BETA-ACTIN-LIKE PROTEIN 2 (PTHR11937:SF168)	actin and actin related protein(PC00039)
										O35988	Syndecan-4;Sdc4;ortholog	SYNDECAN-4 (PTHR10915:SF3)	cell adhesion molecule(PC00069);cytoskeletal protein(PC00085);defense/immunity protein(PC00090);extracellular matrix glycoprotein(PC00100);membrane-bound signaling molecule(PC00152)
										P68372	Tubulin beta-4B chain;Tubb4b;ortholog	TUBULIN BETA-4B CHAIN (PTHR11588:SF247)	tubulin(PC00228)
										P61164	Alpha-centractin;Actr1a;ortholog	ALPHA-CENTRACTIN (PTHR11937:SF370)	actin and actin related protein(PC00039)
										O88342	WD repeat-containing protein 1;Wdr1;ortholog	WD REPEAT-CONTAINING PROTEIN 1 (PTHR19856:SF0)	non-motor actin binding protein(PC00165)
										Q7TNC6	Kinesin-like protein KIF26B;Kif26b;ortholog	KINESIN-LIKE PROTEIN KIF26B (PTHR24115:SF363)	microtubule binding motor protein(PC00156)
										P60710	Actin, cytoplasmic 1;Actb;ortholog	ACTIN, CYTOPLASMIC 1 (PTHR11937:SF192)	actin and actin related protein(PC00039)
										P61161	Actin-related protein 2;Actr2;ortholog	ACTIN-RELATED PROTEIN 2 (PTHR11937:SF37)	actin and actin related protein(PC00039)
										P99024	Tubulin beta-5 chain;Tubb5;ortholog	TUBULIN BETA CHAIN (PTHR11588:SF61)	tubulin(PC00228)
										P47753	F-actin-capping protein subunit alpha-1;Capza1;ortholog	F-ACTIN-CAPPING PROTEIN SUBUNIT ALPHA-1 (PTHR10653:SF5)	non-motor actin binding protein(PC00165)
										P26041	Moesin;Msn;ortholog	MOESIN (PTHR23281:SF26)	actin family cytoskeletal protein(PC00041)
									Defens/immunity protein
										P06684	Complement C5;C5;ortholog	COMPLEMENT C5 (PTHR11412:SF83)	complement component(PC00078);cytokine(PC00083);serine protease inhibitor(PC00204)
										P01631	Ig kappa chain V-II region 26-10;unassigned;ortholog	IG KAPPA CHAIN V-II REGION 26-10 (PTHR23267:SF368)	immunoglobulin(PC00123)
										P31532	Serum amyloid A-4 protein;Saa4;ortholog	SERUM AMYLOID A-2 PROTEIN (PTHR23424:SF20)	apolipoprotein(PC00052);defense/immunity protein(PC00090);transporter(PC00227)
										A0A140T8P3	Immunoglobulin kappa chain variable 15-103 (Fragment);Igkv15-103;ortholog	IMMUNOGLOBULIN KAPPA VARIABLE 1-27 (PTHR23267:SF400)	immunoglobulin(PC00123)
										P01027	Complement C3;C3;ortholog	COMPLEMENT C3 (PTHR11412:SF81)	complement component(PC00078);cytokine(PC00083);serine protease inhibitor(PC00204)
										O35988	Syndecan-4;Sdc4;ortholog	SYNDECAN-4 (PTHR10915:SF3)	cell adhesion molecule(PC00069);cytoskeletal protein(PC00085);defense/immunity protein(PC00090);extracellular matrix glycoprotein(PC00100);membrane-bound signaling molecule(PC00152)
										P01029	Complement C4-B;C4b;ortholog	COMPLEMENT C4-A-RELATED (PTHR11412:SF86)	complement component(PC00078);cytokine(PC00083);serine protease inhibitor(PC00204)
										P28665	Murinoglobulin-1;Mug1;ortholog	MURINOGLOBULIN-1-RELATED (PTHR11412:SF133)	complement component(PC00078);cytokine(PC00083);serine protease inhibitor(PC00204)
										P01644	Ig kappa chain V-V region HP R16.7;unassigned;ortholog	IMMUNOGLOBULIN KAPPA VARIABLE 1-39-RELATED (PTHR23267:SF216)	immunoglobulin(PC00123)
										P01723	Ig lambda-1 chain V region;unassigned;ortholog	IG LAMBDA-1 CHAIN V REGION-RELATED (PTHR23267:SF193)	immunoglobulin(PC00123)
										P01654	Ig kappa chain V-III region PC 2880/PC 1229;unassigned;ortholog	IG KAPPA CHAIN V-III REGION 50S10.1-RELATED (PTHR23267:SF334)	immunoglobulin(PC00123)
										P01680	Ig kappa chain V-IV region S107B;unassigned;ortholog	IG KAPPA CHAIN V-IV REGION S107B (PTHR23267:SF366)	immunoglobulin(PC00123)
										A0A140T8M5	Immunoglobulin kappa variable 6-15 (Fragment);Igkv6-15;ortholog	IG KAPPA CHAIN V-V REGION MOPC 21-RELATED (PTHR23267:SF240)	immunoglobulin(PC00123)
										P03987	Ig gamma-3 chain C region;unassigned;ortholog	IG GAMMA-2A CHAIN C REGION SECRETED FORM-RELATED (PTHR23411:SF16)	immunoglobulin receptor superfamily(PC00124)
										Q61838	Pregnancy zone protein;Pzp;ortholog	PREGNANCY ZONE PROTEIN (PTHR11412:SF116)	complement component(PC00078);cytokine(PC00083);serine protease inhibitor(PC00204)
										A0A140T8N9	Immunoglobulin kappa variable 6-32 (Fragment);Igkv6-32;ortholog	IG KAPPA CHAIN V-V REGION MOPC 21-RELATED (PTHR23267:SF240)	immunoglobulin(PC00123)
										P04940	Ig kappa chain V-VI region NQ2-17.4.1;unassigned;ortholog	IG KAPPA CHAIN V-VI REGION J539-RELATED (PTHR23267:SF201)	immunoglobulin(PC00123)
										P01878	Ig alpha chain C region;unassigned;ortholog	IG ALPHA CHAIN C REGION (PTHR23411:SF11)	immunoglobulin receptor superfamily(PC00124)
										P84750	Ig kappa chain V region Mem5 (Fragment);unassigned;ortholog	IG KAPPA CHAIN V-V REGION MOPC 21-RELATED (PTHR23267:SF240)	immunoglobulin(PC00123)
										P42703	Leukemia inhibitory factor receptor;Lifr;ortholog	LEUKEMIA INHIBITORY FACTOR RECEPTOR (PTHR23036:SF105)	cytokine(PC00083);defense/immunity protein(PC00090)
									Enzyme modulator
										P06684	Complement C5;C5;ortholog	COMPLEMENT C5 (PTHR11412:SF83)	complement component(PC00078);cytokine(PC00083);serine protease inhibitor(PC00204)
										P97298	Pigment epithelium-derived factor;Serpinf1;ortholog	PIGMENT EPITHELIUM-DERIVED FACTOR (PTHR11461:SF84)	serine protease inhibitor(PC00204)
										Q8VCZ6	Small G protein signaling modulator 3;Sgsm3;ortholog	SMALL G PROTEIN SIGNALING MODULATOR 3 (PTHR22957:SF296)	G-protein modulator(PC00022);cysteine protease(PC00081)
										P61939	Thyroxine-binding globulin;Serpina7;ortholog	THYROXINE-BINDING GLOBULIN (PTHR11461:SF39)	serine protease inhibitor(PC00204)
										P28661	Septin-4;Sept4;ortholog	SEPTIN-4 (PTHR18884:SF71)	cytoskeletal protein(PC00085);small GTPase(PC00208)
										Q8CGK7	Guanine nucleotide-binding protein G(olf) subunit alpha;Gnal;ortholog	GUANINE NUCLEOTIDE-BINDING PROTEIN G(OLF) SUBUNIT ALPHA (PTHR10218:SF233)	heterotrimeric G-protein(PC00117)
										P21271	Unconventional myosin-Vb;Myo5b;ortholog	UNCONVENTIONAL MYOSIN-VB (PTHR13140:SF356)	G-protein modulator(PC00022);actin binding motor protein(PC00040);cell junction protein(PC00070)
										P18872	Guanine nucleotide-binding protein G(o) subunit alpha;Gnao1;ortholog	GUANINE NUCLEOTIDE-BINDING PROTEIN G(O) SUBUNIT ALPHA (PTHR10218:SF302)	heterotrimeric G-protein(PC00117)
										P22599	Alpha-1-antitrypsin 1-2;Serpina1b;ortholog	ALPHA-1-ANTITRYPSIN (PTHR11461:SF165)	serine protease inhibitor(PC00204)
										P25785	Metalloproteinase inhibitor 2;Timp2;ortholog	METALLOPROTEINASE INHIBITOR 2 (PTHR11844:SF24)	protease inhibitor(PC00191)
										Q9QZ67	Protein phosphatase 1D;Ppm1d;ortholog	PROTEIN PHOSPHATASE 1D (PTHR13832:SF549)	kinase inhibitor(PC00139);protein phosphatase(PC00195)
										P58252	Elongation factor 2;Eef2;ortholog	ELONGATION FACTOR 2 (PTHR42908:SF10)	G-protein(PC00020);hydrolase(PC00121);translation elongation factor(PC00222);translation initiation factor(PC00224)
										Q91WP6	Serine protease inhibitor A3N;Serpina3n;ortholog	SERINE PROTEASE INHIBITOR A3N (PTHR11461:SF133)	serine protease inhibitor(PC00204)
										P59511	A disintegrin and metalloproteinase with thrombospondin motifs 20;Adamts20;ortholog	A DISINTEGRIN AND METALLOPROTEINASE WITH THROMBOSPONDIN MOTIFS 20 (PTHR13723:SF165)	extracellular matrix glycoprotein(PC00100);metalloprotease(PC00153);serine protease inhibitor(PC00204)
										P01027	Complement C3;C3;ortholog	COMPLEMENT C3 (PTHR11412:SF81)	complement component(PC00078);cytokine(PC00083);serine protease inhibitor(PC00204)
										A2AP18	1-phosphatidylinositol 4,5-bisphosphate phosphodiesterase eta-2;Plch2;ortholog	1-PHOSPHATIDYLINOSITOL 4,5-BISPHOSPHATE PHOSPHODIESTERASE ETA-2 (PTHR10336:SF166)	calcium-binding protein(PC00060);guanyl-nucleotide exchange factor(PC00113);phospholipase(PC00186);signaling molecule(PC00207)
										Q9JM13	Rab5 GDP/GTP exchange factor;Rabgef1;ortholog	RAB5 GDP/GTP EXCHANGE FACTOR (PTHR23101:SF25)	guanyl-nucleotide exchange factor(PC00113);membrane trafficking regulatory protein(PC00151)
										P02469	Laminin subunit beta-1;Lamb1;ortholog	LAMININ SUBUNIT BETA-1 (PTHR10574:SF233)	extracellular matrix linker protein(PC00101);protease inhibitor(PC00191);receptor(PC00197)
										Q9JIG4	Protein phosphatase 1 regulatory subunit 3F;Ppp1r3f;ortholog	PROTEIN PHOSPHATASE 1 REGULATORY SUBUNIT 3F (PTHR12307:SF40)	phosphatase modulator(PC00184)
										Q8BZN6	Dedicator of cytokinesis protein 10;Dock10;ortholog	DEDICATOR OF CYTOKINESIS PROTEIN 10 (PTHR23317:SF71)	guanyl-nucleotide exchange factor(PC00113)
										P60335	Poly(rC)-binding protein 1;Pcbp1;ortholog	POLY(RC)-BINDING PROTEIN 1 (PTHR10288:SF96)	enzyme modulator(PC00095);mRNA splicing factor(PC00148);ribonucleoprotein(PC00201);serine protease(PC00203)
										Q61247	Alpha-2-antiplasmin;Serpinf2;ortholog	ALPHA-2-ANTIPLASMIN (PTHR11461:SF20)	serine protease inhibitor(PC00204)
										P01029	Complement C4-B;C4b;ortholog	COMPLEMENT C4-A-RELATED (PTHR11412:SF86)	complement component(PC00078);cytokine(PC00083);serine protease inhibitor(PC00204)
										P28665	Murinoglobulin-1;Mug1;ortholog	MURINOGLOBULIN-1-RELATED (PTHR11412:SF133)	complement component(PC00078);cytokine(PC00083);serine protease inhibitor(PC00204)
										Q8BKC5	Importin-5;Ipo5;ortholog	IMPORTIN-5 (PTHR10527:SF22)	G-protein modulator(PC00022);transfer/carrier protein(PC00219);transporter(PC00227)
										P07759	Serine protease inhibitor A3K;Serpina3k;ortholog	SERINE PROTEASE INHIBITOR A3A-RELATED (PTHR11461:SF195)	serine protease inhibitor(PC00204)
										P07758	Alpha-1-antitrypsin 1-1;Serpina1a;ortholog	ALPHA-1-ANTITRYPSIN (PTHR11461:SF165)	serine protease inhibitor(PC00204)
										P11859	Angiotensinogen;Agt;ortholog	ANGIOTENSINOGEN (PTHR11461:SF13)	serine protease inhibitor(PC00204)
										P29621	Serine protease inhibitor A3C;Serpina3c;ortholog	SERINE PROTEASE INHIBITOR A3A-RELATED (PTHR11461:SF195)	serine protease inhibitor(PC00204)
										Q3ZT31	Sorting nexin-25;Snx25;ortholog	SORTING NEXIN-25 (PTHR22775:SF29)	G-protein modulator(PC00022)
										P62827	GTP-binding nuclear protein Ran;Ran;ortholog	GTP-BINDING NUCLEAR PROTEIN RAN (PTHR24071:SF1)	small GTPase(PC00208)
										Q9ESB3	Histidine-rich glycoprotein;Hrg;ortholog	HISTIDINE-RICH GLYCOPROTEIN (PTHR13814:SF3)	protease inhibitor(PC00191)
										P02468	Laminin subunit gamma-1;Lamc1;ortholog	LAMININ SUBUNIT GAMMA-1 (PTHR10574:SF270)	extracellular matrix linker protein(PC00101);protease inhibitor(PC00191);receptor(PC00197)
										P97290	Plasma protease C1 inhibitor;Serping1;ortholog	PLASMA PROTEASE C1 INHIBITOR (PTHR11461:SF159)	serine protease inhibitor(PC00204)
										Q03734	Serine protease inhibitor A3M;Serpina3m;ortholog	SERINE PROTEASE INHIBITOR A3A-RELATED (PTHR11461:SF195)	serine protease inhibitor(PC00204)
										P70677	Caspase-3;Casp3;ortholog	CASPASE-3 (PTHR10454:SF198)	cysteine protease(PC00081);protease inhibitor(PC00191)
										E9PW37	RAS protein activator-like 2;Rasal2;ortholog	RAS GTPASE-ACTIVATING PROTEIN NGAP (PTHR10194:SF52)	G-protein modulator(PC00022)
										G3X9J0	Signal-induced proliferation-associated 1-like protein 3;Sipa1l3;ortholog	SIGNAL-INDUCED PROLIFERATION-ASSOCIATED 1-LIKE PROTEIN 3 (PTHR15711:SF15)	G-protein modulator(PC00022)
										P14685	26S proteasome non-ATPase regulatory subunit 3;Psmd3;ortholog	26S PROTEASOME NON-ATPASE REGULATORY SUBUNIT 3 (PTHR10758:SF2)	enzyme modulator(PC00095)
										P10126	Elongation factor 1-alpha 1;Eef1a1;ortholog	ELONGATION FACTOR 1-ALPHA 1-RELATED (PTHR23115:SF222)	G-protein(PC00020);hydrolase(PC00121);translation elongation factor(PC00222);translation initiation factor(PC00224)
										Q60854	Serpin B6;Serpinb6;ortholog	SERPIN B6 (PTHR11461:SF204)	serine protease inhibitor(PC00204)
										Q05D44	Eukaryotic translation initiation factor 5B;Eif5b;ortholog	EUKARYOTIC TRANSLATION INITIATION FACTOR 5B (PTHR43381:SF4)	G-protein(PC00020);hydrolase(PC00121);translation elongation factor(PC00222);translation initiation factor(PC00224)
										P62631	Elongation factor 1-alpha 2;Eef1a2;ortholog	ELONGATION FACTOR 1-ALPHA 2 (PTHR23115:SF228)	G-protein(PC00020);hydrolase(PC00121);translation elongation factor(PC00222);translation initiation factor(PC00224)
										P47879	Insulin-like growth factor-binding protein 4;Igfbp4;ortholog	INSULIN-LIKE GROWTH FACTOR-BINDING PROTEIN 4 (PTHR11551:SF7)	protease inhibitor(PC00191)
										Q9DC51	Guanine nucleotide-binding protein G(k) subunit alpha;Gnai3;ortholog	GUANINE NUCLEOTIDE-BINDING PROTEIN G(K) SUBUNIT ALPHA (PTHR10218:SF230)	heterotrimeric G-protein(PC00117)
										Q8R121	Protein Z-dependent protease inhibitor;Serpina10;ortholog	PROTEIN Z-DEPENDENT PROTEASE INHIBITOR (PTHR11461:SF191)	serine protease inhibitor(PC00204)
										O08810	116 kDa U5 small nuclear ribonucleoprotein component;Eftud2;ortholog	116 KDA U5 SMALL NUCLEAR RIBONUCLEOPROTEIN COMPONENT (PTHR42908:SF6)	G-protein(PC00020);hydrolase(PC00121);ribonucleoprotein(PC00201);translation elongation factor(PC00222);translation initiation factor(PC00224)
										P08752	Guanine nucleotide-binding protein G(i) subunit alpha-2;Gnai2;ortholog	GUANINE NUCLEOTIDE-BINDING PROTEIN G(I) SUBUNIT ALPHA-2 (PTHR10218:SF73)	heterotrimeric G-protein(PC00117)
										A2ASQ1	Agrin;Agrn;ortholog	AGRIN (PTHR10574:SF288)	extracellular matrix linker protein(PC00101);protease inhibitor(PC00191);receptor(PC00197)
										P06797	Cathepsin L1;Ctsl;ortholog	CATHEPSIN L1 (PTHR12411:SF612)	cysteine protease(PC00081);protease inhibitor(PC00191)
										Q9WVJ2	26S proteasome non-ATPase regulatory subunit 13;Psmd13;ortholog	26S PROTEASOME NON-ATPASE REGULATORY SUBUNIT 13 (PTHR10539:SF0)	enzyme modulator(PC00095)
										F6SEU4	Ras/Rap GTPase-activating protein SynGAP;Syngap1;ortholog	RAS/RAP GTPASE-ACTIVATING PROTEIN SYNGAP (PTHR10194:SF25)	G-protein modulator(PC00022)
										A6X935	Inter alpha-trypsin inhibitor, heavy chain 4;Itih4;ortholog	INTER-ALPHA-TRYPSIN INHIBITOR HEAVY CHAIN H4 (PTHR10338:SF119)	serine protease inhibitor(PC00204)
										Q61838	Pregnancy zone protein;Pzp;ortholog	PREGNANCY ZONE PROTEIN (PTHR11412:SF116)	complement component(PC00078);cytokine(PC00083);serine protease inhibitor(PC00204)
										Q6R0H7	Guanine nucleotide-binding protein G(s) subunit alpha isoforms XLas;Gnas;ortholog	GUANINE NUCLEOTIDE-BINDING PROTEIN G(S) SUBUNIT ALPHA ISOFORMS XLAS (PTHR10218:SF320)	heterotrimeric G-protein(PC00117)
										P49182	Heparin cofactor 2;Serpind1;ortholog	HEPARIN COFACTOR 2 (PTHR11461:SF30)	serine protease inhibitor(PC00204)
										Q91YY5	Solute carrier organic anion transporter family member 1A5;Slco1a5;ortholog	SOLUTE CARRIER ORGANIC ANION TRANSPORTER FAMILY MEMBER 1A2 (PTHR11388:SF16)	protease inhibitor(PC00191);transporter(PC00227)
										Q06770	Corticosteroid-binding globulin;Serpina6;ortholog	CORTICOSTEROID-BINDING GLOBULIN (PTHR11461:SF34)	serine protease inhibitor(PC00204)
										Q99JR5	Tubulointerstitial nephritis antigen-like;Tinagl1;ortholog	TUBULOINTERSTITIAL NEPHRITIS ANTIGEN-LIKE (PTHR12411:SF270)	cysteine protease(PC00081);protease inhibitor(PC00191)
										Q8CJ40	Rootletin;Crocc;ortholog	ROOTLETIN-RELATED (PTHR23159:SF17)	kinase modulator(PC00140);viral protein(PC00237)
										A2AF47	Dedicator of cytokinesis protein 11;Dock11;ortholog	DEDICATOR OF CYTOKINESIS PROTEIN 11 (PTHR23317:SF81)	guanyl-nucleotide exchange factor(PC00113)
										Q9Z218	Dipeptidyl aminopeptidase-like protein 6;Dpp6;ortholog	DIPEPTIDYL AMINOPEPTIDASE-LIKE PROTEIN 6 (PTHR11731:SF20)	enzyme modulator(PC00095);serine protease(PC00203)
									Extracellular matrix protein
										Q9DBB9	Carboxypeptidase N subunit 2;Cpn2;ortholog	CARBOXYPEPTIDASE N SUBUNIT 2 (PTHR24373:SF271)	extracellular matrix protein(PC00102);receptor(PC00197)
										P59511	A disintegrin and metalloproteinase with thrombospondin motifs 20;Adamts20;ortholog	A DISINTEGRIN AND METALLOPROTEINASE WITH THROMBOSPONDIN MOTIFS 20 (PTHR13723:SF165)	extracellular matrix glycoprotein(PC00100);metalloprotease(PC00153);serine protease inhibitor(PC00204)
										Q91XL1	Leucine-rich HEV glycoprotein;Lrg1;ortholog	LEUCINE-RICH HEV GLYCOPROTEIN (PTHR24366:SF43)	extracellular matrix protein(PC00102);receptor(PC00197)
										O35988	Syndecan-4;Sdc4;ortholog	SYNDECAN-4 (PTHR10915:SF3)	cell adhesion molecule(PC00069);cytoskeletal protein(PC00085);defense/immunity protein(PC00090);extracellular matrix glycoprotein(PC00100);membrane-bound signaling molecule(PC00152)
										P70274	Selenoprotein P;Selenop;ortholog	SELENOPROTEIN P (PTHR10105:SF3)	extracellular matrix glycoprotein(PC00100)
										P02469	Laminin subunit beta-1;Lamb1;ortholog	LAMININ SUBUNIT BETA-1 (PTHR10574:SF233)	extracellular matrix linker protein(PC00101);protease inhibitor(PC00191);receptor(PC00197)
										P02468	Laminin subunit gamma-1;Lamc1;ortholog	LAMININ SUBUNIT GAMMA-1 (PTHR10574:SF270)	extracellular matrix linker protein(PC00101);protease inhibitor(PC00191);receptor(PC00197)
										Q3MI99	Collagen and calcium-binding EGF domain-containing protein 1;Ccbe1;ortholog	COLLAGEN AND CALCIUM-BINDING EGF DOMAIN-CONTAINING PROTEIN 1 (PTHR24034:SF76)	annexin(PC00050);calmodulin(PC00061);cell adhesion molecule(PC00069);extracellular matrix glycoprotein(PC00100);extracellular matrix structural protein(PC00103);signaling molecule(PC00207)
										P37889	Fibulin-2;Fbln2;ortholog	FIBULIN-2 (PTHR24039:SF32)	annexin(PC00050);cell adhesion molecule(PC00069);extracellular matrix glycoprotein(PC00100);extracellular matrix structural protein(PC00103);signaling molecule(PC00207)
										A2ASQ1	Agrin;Agrn;ortholog	AGRIN (PTHR10574:SF288)	extracellular matrix linker protein(PC00101);protease inhibitor(PC00191);receptor(PC00197)
									Hydrolase
										Q8CGK3	Lon protease homolog, mitochondrial;Lonp1;ortholog	LON PROTEASE HOMOLOG, MITOCHONDRIAL (PTHR43718:SF2)	serine protease(PC00203)
										Q8VCZ6	Small G protein signaling modulator 3;Sgsm3;ortholog	SMALL G PROTEIN SIGNALING MODULATOR 3 (PTHR22957:SF296)	G-protein modulator(PC00022);cysteine protease(PC00081)
										P98064	Mannan-binding lectin serine protease 1;Masp1;ortholog	MANNAN-BINDING LECTIN SERINE PROTEASE 1 (PTHR24255:SF13)	serine protease(PC00203)
										P62192	26S proteasome regulatory subunit 4;Psmc1;ortholog	26S PROTEASOME REGULATORY SUBUNIT 4 (PTHR23073:SF24)	hydrolase(PC00121)
										B0V2N1	Receptor-type tyrosine-protein phosphatase S;Ptprs;ortholog	RECEPTOR-TYPE TYROSINE-PROTEIN PHOSPHATASE S (PTHR19134:SF472)	protein phosphatase(PC00195)
										P15919	V(D)J recombination-activating protein 1;Rag1;ortholog	V(D)J RECOMBINATION-ACTIVATING PROTEIN 1 (PTHR11539:SF0)	endodeoxyribonuclease(PC00093);hydrolase(PC00121)
										O55023	Inositol monophosphatase 1;Impa1;ortholog	INOSITOL MONOPHOSPHATASE 1 (PTHR20854:SF26)	phosphatase(PC00181)
										P28862	Stromelysin-1;Mmp3;ortholog	STROMELYSIN-2 (PTHR10201:SF215)	metalloprotease(PC00153)
										Q91WP0	Mannan-binding lectin serine protease 2;Masp2;ortholog	MANNAN-BINDING LECTIN SERINE PROTEASE 2 (PTHR24255:SF10)	serine protease(PC00203)
										Q6PIE5	Sodium/potassium-transporting ATPase subunit alpha-2;Atp1a2;ortholog	SODIUM/POTASSIUM-TRANSPORTING ATPASE SUBUNIT ALPHA-2 (PTHR43294:SF6)	cation transporter(PC00068);hydrolase(PC00121);ion channel(PC00133)
										Q9QZ67	Protein phosphatase 1D;Ppm1d;ortholog	PROTEIN PHOSPHATASE 1D (PTHR13832:SF549)	kinase inhibitor(PC00139);protein phosphatase(PC00195)
										E9PYP1	Carboxylic ester hydrolase;Ces1a;ortholog	CARBOXYLIC ESTER HYDROLASE (PTHR11559:SF226)	lipase(PC00143);serine protease(PC00203)
										Q8R016	Bleomycin hydrolase;Blmh;ortholog	BLEOMYCIN HYDROLASE (PTHR10363:SF2)	cysteine protease(PC00081)
										B5THE2	Maltase-glucoamylase;Mgam;ortholog	MALTASE-GLUCOAMYLASE, INTESTINAL (PTHR22762:SF63)	glucosidase(PC00108)
										P58252	Elongation factor 2;Eef2;ortholog	ELONGATION FACTOR 2 (PTHR42908:SF10)	G-protein(PC00020);hydrolase(PC00121);translation elongation factor(PC00222);translation initiation factor(PC00224)
										Q99JP7	Glutathione hydrolase 7;Ggt7;ortholog	GLUTATHIONE HYDROLASE 7 (PTHR11686:SF54)	acyltransferase(PC00042);protease(PC00190)
										P59511	A disintegrin and metalloproteinase with thrombospondin motifs 20;Adamts20;ortholog	A DISINTEGRIN AND METALLOPROTEINASE WITH THROMBOSPONDIN MOTIFS 20 (PTHR13723:SF165)	extracellular matrix glycoprotein(PC00100);metalloprotease(PC00153);serine protease inhibitor(PC00204)
										Q61024	Asparagine synthetase [glutamine-hydrolyzing];Asns;ortholog	ASPARAGINE SYNTHETASE [GLUTAMINE-HYDROLYZING] (PTHR11772:SF23)	cysteine protease(PC00081);ligase(PC00142)
										P19221	Prothrombin;F2;ortholog	PROTHROMBIN (PTHR24254:SF10)	serine protease(PC00203)
										Q9CQX0	Ubiquitin thioesterase OTUB2;Otub2;ortholog	UBIQUITIN THIOESTERASE OTUB2 (PTHR12931:SF3)	cysteine protease(PC00081)
										Q80YC5	Coagulation factor XII;F12;ortholog	COAGULATION FACTOR XII (PTHR24264:SF46)	serine protease(PC00203)
										P10518	Delta-aminolevulinic acid dehydratase;Alad;ortholog	DELTA-AMINOLEVULINIC ACID DEHYDRATASE (PTHR11458:SF0)	dehydratase(PC00091);metalloprotease(PC00153)
										Q9D819	Inorganic pyrophosphatase;Ppa1;ortholog	INORGANIC PYROPHOSPHATASE (PTHR10286:SF47)	pyrophosphatase(PC00196)
										Q2KHI9	DNA helicase MCM9;Mcm9;ortholog	DNA HELICASE MCM9 (PTHR11630:SF48)	DNA helicase(PC00011);hydrolase(PC00121)
										A2AP18	1-phosphatidylinositol 4,5-bisphosphate phosphodiesterase eta-2;Plch2;ortholog	1-PHOSPHATIDYLINOSITOL 4,5-BISPHOSPHATE PHOSPHODIESTERASE ETA-2 (PTHR10336:SF166)	calcium-binding protein(PC00060);guanyl-nucleotide exchange factor(PC00113);phospholipase(PC00186);signaling molecule(PC00207)
										P16301	Phosphatidylcholine-sterol acyltransferase;Lcat;ortholog	PHOSPHATIDYLCHOLINE-STEROL ACYLTRANSFERASE (PTHR11440:SF18)	acyltransferase(PC00042);phospholipase(PC00186)
										Q9R118	Serine protease HTRA1;Htra1;ortholog	SERINE PROTEASE HTRA1 (PTHR22939:SF13)	chaperone(PC00072);serine protease(PC00203)
										Q64514	Tripeptidyl-peptidase 2;Tpp2;ortholog	TRIPEPTIDYL-PEPTIDASE 2 (PTHR43806:SF14)	serine protease(PC00203)
										Q8R429	Sarcoplasmic/endoplasmic reticulum calcium ATPase 1;Atp2a1;ortholog	SARCOPLASMIC/ENDOPLASMIC RETICULUM CALCIUM ATPASE 1 (PTHR42861:SF24)	cation transporter(PC00068);hydrolase(PC00121);ion channel(PC00133)
										P60335	Poly(rC)-binding protein 1;Pcbp1;ortholog	POLY(RC)-BINDING PROTEIN 1 (PTHR10288:SF96)	enzyme modulator(PC00095);mRNA splicing factor(PC00148);ribonucleoprotein(PC00201);serine protease(PC00203)
										Q9DBD0	Inhibitor of carbonic anhydrase;Ica;ortholog	INHIBITOR OF CARBONIC ANHYDRASE (PTHR11485:SF20)	receptor(PC00197);serine protease(PC00203);transfer/carrier protein(PC00219)
										E9PXF8	SET-binding factor 2;Sbf2;ortholog	MYOTUBULARIN-RELATED PROTEIN 13 (PTHR10807:SF4)	phosphatase(PC00181)
										Q8VDN2	Sodium/potassium-transporting ATPase subunit alpha-1;Atp1a1;ortholog	SODIUM/POTASSIUM-TRANSPORTING ATPASE SUBUNIT ALPHA-1 (PTHR43294:SF9)	cation transporter(PC00068);hydrolase(PC00121);ion channel(PC00133)
										P70677	Caspase-3;Casp3;ortholog	CASPASE-3 (PTHR10454:SF198)	cysteine protease(PC00081);protease inhibitor(PC00191)
										O08553	Dihydropyrimidinase-related protein 2;Dpysl2;ortholog	DIHYDROPYRIMIDINASE-RELATED PROTEIN 2 (PTHR11647:SF56)	metalloprotease(PC00153)
										P20918	Plasminogen;Plg;ortholog	PLASMINOGEN (PTHR24261:SF13)	serine protease(PC00203)
										P50247	Adenosylhomocysteinase;Ahcy;ortholog	ADENOSYLHOMOCYSTEINASE (PTHR23420:SF14)	hydrolase(PC00121)
										Q8R5H1	Ubiquitin carboxyl-terminal hydrolase 15;Usp15;ortholog	UBIQUITIN CARBOXYL-TERMINAL HYDROLASE 15 (PTHR21646:SF28)	cysteine protease(PC00081)
										P10126	Elongation factor 1-alpha 1;Eef1a1;ortholog	ELONGATION FACTOR 1-ALPHA 1-RELATED (PTHR23115:SF222)	G-protein(PC00020);hydrolase(PC00121);translation elongation factor(PC00222);translation initiation factor(PC00224)
										Q05D44	Eukaryotic translation initiation factor 5B;Eif5b;ortholog	EUKARYOTIC TRANSLATION INITIATION FACTOR 5B (PTHR43381:SF4)	G-protein(PC00020);hydrolase(PC00121);translation elongation factor(PC00222);translation initiation factor(PC00224)
										P62631	Elongation factor 1-alpha 2;Eef1a2;ortholog	ELONGATION FACTOR 1-ALPHA 2 (PTHR23115:SF228)	G-protein(PC00020);hydrolase(PC00121);translation elongation factor(PC00222);translation initiation factor(PC00224)
										P08071	Lactotransferrin;Ltf;ortholog	LACTOTRANSFERRIN (PTHR11485:SF33)	receptor(PC00197);serine protease(PC00203);transfer/carrier protein(PC00219)
										O35864	COP9 signalosome complex subunit 5;Cops5;ortholog	COP9 SIGNALOSOME COMPLEX SUBUNIT 5 (PTHR10410:SF6)	metalloprotease(PC00153);transcription factor(PC00218)
										B1AWN4	Phospholipid-transporting ATPase;Atp10b;ortholog	PHOSPHOLIPID-TRANSPORTING ATPASE VB-RELATED (PTHR24092:SF79)	cation transporter(PC00068);hydrolase(PC00121)
										Q91X72	Hemopexin;Hpx;ortholog	HEMOPEXIN (PTHR10201:SF136)	metalloprotease(PC00153)
										Q9CWJ9	Bifunctional purine biosynthesis protein PURH;Atic;ortholog	BIFUNCTIONAL PURINE BIOSYNTHESIS PROTEIN PURH (PTHR11692:SF0)	hydrolase(PC00121);methyltransferase(PC00155)
										Q921I1	Serotransferrin;Tf;ortholog	SEROTRANSFERRIN (PTHR11485:SF31)	receptor(PC00197);serine protease(PC00203);transfer/carrier protein(PC00219)
										O08810	116 kDa U5 small nuclear ribonucleoprotein component;Eftud2;ortholog	116 KDA U5 SMALL NUCLEAR RIBONUCLEOPROTEIN COMPONENT (PTHR42908:SF6)	G-protein(PC00020);hydrolase(PC00121);ribonucleoprotein(PC00201);translation elongation factor(PC00222);translation initiation factor(PC00224)
										P41245	Matrix metalloproteinase-9;Mmp9;ortholog	MATRIX METALLOPROTEINASE-9 (PTHR10201:SF30)	metalloprotease(PC00153)
										P06797	Cathepsin L1;Ctsl;ortholog	CATHEPSIN L1 (PTHR12411:SF612)	cysteine protease(PC00081);protease inhibitor(PC00191)
										P21956	Lactadherin;Mfge8;ortholog	LACTADHERIN (PTHR24543:SF298)	cell adhesion molecule(PC00069);hydrolase(PC00121);membrane-bound signaling molecule(PC00152);receptor(PC00197)
										Q9JHR7	Insulin-degrading enzyme;Ide;ortholog	INSULIN-DEGRADING ENZYME (PTHR43690:SF2)	metalloprotease(PC00153)
										P23953	Carboxylesterase 1C;Ces1c;ortholog	CARBOXYLESTERASE 1C-RELATED (PTHR11559:SF192)	lipase(PC00143);serine protease(PC00203)
										Q76MZ3	Serine/threonine-protein phosphatase 2A 65 kDa regulatory subunit A alpha isoform;Ppp2r1a;ortholog	SERINE/THREONINE-PROTEIN PHOSPHATASE 2A 65 KDA REGULATORY SUBUNIT A ALPHA ISOFORM (PTHR10648:SF2)	protein phosphatase(PC00195)
										P06869	Urokinase-type plasminogen activator;Plau;ortholog	UROKINASE-TYPE PLASMINOGEN ACTIVATOR (PTHR24264:SF38)	serine protease(PC00203)
										D3Z5G7	Carboxylic ester hydrolase;Ces1b;ortholog	CARBOXYLESTERASE 1C-RELATED (PTHR11559:SF192)	lipase(PC00143);serine protease(PC00203)
										Q99JR5	Tubulointerstitial nephritis antigen-like;Tinagl1;ortholog	TUBULOINTERSTITIAL NEPHRITIS ANTIGEN-LIKE (PTHR12411:SF270)	cysteine protease(PC00081);protease inhibitor(PC00191)
										Q8VCT4	Carboxylesterase 1D;Ces1d;ortholog	LIVER CARBOXYLESTERASE 1-RELATED (PTHR11559:SF179)	lipase(PC00143);serine protease(PC00203)
										Q9Z218	Dipeptidyl aminopeptidase-like protein 6;Dpp6;ortholog	DIPEPTIDYL AMINOPEPTIDASE-LIKE PROTEIN 6 (PTHR11731:SF20)	enzyme modulator(PC00095);serine protease(PC00203)
										Q6DFW5	Phospholipid-transporting ATPase;Atp11b;ortholog	PHOSPHOLIPID-TRANSPORTING ATPASE IF-RELATED (PTHR24092:SF57)	cation transporter(PC00068);hydrolase(PC00121)
									Ligase
										Q61024	Asparagine synthetase [glutamine-hydrolyzing];Asns;ortholog	ASPARAGINE SYNTHETASE [GLUTAMINE-HYDROLYZING] (PTHR11772:SF23)	cysteine protease(PC00081);ligase(PC00142)
										Q9CZD3	Glycine--tRNA ligase;Gars;ortholog	GLYCINE--TRNA LIGASE (PTHR10745:SF0)	aminoacyl-tRNA synthetase(PC00047)
										Q3TCH7	Cullin-4A;Cul4a;ortholog	CULLIN-4A (PTHR11932:SF68)	ubiquitin-protein ligase(PC00234)
										Q02053	Ubiquitin-like modifier-activating enzyme 1;Uba1;ortholog	UBIQUITIN-LIKE MODIFIER-ACTIVATING ENZYME 1 (PTHR10953:SF155)	ligase(PC00142);transfer/carrier protein(PC00219)
									Lyase
										P17182	Alpha-enolase;Eno1;ortholog	ALPHA-ENOLASE (PTHR11902:SF12)	lyase(PC00144)
										P40142	Transketolase;Tkt;ortholog	TRANSKETOLASE (PTHR43195:SF3)	dehydrogenase(PC00092);lyase(PC00144);transketolase(PC00221)
										P10518	Delta-aminolevulinic acid dehydratase;Alad;ortholog	DELTA-AMINOLEVULINIC ACID DEHYDRATASE (PTHR11458:SF0)	dehydratase(PC00091);metalloprotease(PC00153)
										P17183	Gamma-enolase;Eno2;ortholog	GAMMA-ENOLASE (PTHR11902:SF10)	lyase(PC00144)
									Membrane traffic protein
										Q91W86	Vacuolar protein sorting-associated protein 11 homolog;Vps11;ortholog	VACUOLAR PROTEIN SORTING-ASSOCIATED PROTEIN 11 HOMOLOG (PTHR23323:SF24)	membrane trafficking regulatory protein(PC00151)
										Q6KAR6	Exocyst complex component 3;Exoc3;ortholog	EXOCYST COMPLEX COMPONENT 3 (PTHR21292:SF13)	membrane traffic protein(PC00150)
										E0CZ42	Fer-1-like 6 (C. elegans);Fer1l6;ortholog	FER-1-LIKE PROTEIN 6 (PTHR12546:SF37)	membrane traffic protein(PC00150)
										Q60770	Syntaxin-binding protein 3;Stxbp3;ortholog	SYNTAXIN-BINDING PROTEIN 3 (PTHR11679:SF33)	membrane trafficking regulatory protein(PC00151);transporter(PC00227)
										Q9JM13	Rab5 GDP/GTP exchange factor;Rabgef1;ortholog	RAB5 GDP/GTP EXCHANGE FACTOR (PTHR23101:SF25)	guanyl-nucleotide exchange factor(PC00113);membrane trafficking regulatory protein(PC00151)
										D3YUP5	Exocyst complex component 3-like 2;Exoc3l2;ortholog	EXOCYST COMPLEX COMPONENT 3-LIKE PROTEIN 2 (PTHR21292:SF7)	membrane traffic protein(PC00150)
										Q8BL66	Early endosome antigen 1;Eea1;ortholog	EARLY ENDOSOME ANTIGEN 1 (PTHR23164:SF17)	membrane trafficking regulatory protein(PC00151)
									Nucleic acid binding
										P43276	Histone H1.5;Hist1h1b;ortholog	HISTONE H1.5 (PTHR11467:SF24)	histone(PC00118)
										E9PWW9	Remodeling and spacing factor 1;Rsf1;ortholog	REMODELING AND SPACING FACTOR 1 (PTHR10615:SF156)	acetyltransferase(PC00038);chromatin/chromatin-binding protein(PC00077);zinc finger transcription factor(PC00244)
										E9PYL9	Predicted gene 10036;Gm10036;ortholog	60S RIBOSOMAL PROTEIN L11 (PTHR11994:SF23)	ribosomal protein(PC00202)
										P15919	V(D)J recombination-activating protein 1;Rag1;ortholog	V(D)J RECOMBINATION-ACTIVATING PROTEIN 1 (PTHR11539:SF0)	endodeoxyribonuclease(PC00093);hydrolase(PC00121)
										P27659	60S ribosomal protein L3;Rpl3;ortholog	60S RIBOSOMAL PROTEIN L3 (PTHR11363:SF4)	ribosomal protein(PC00202)
										Q921M3	Splicing factor 3B subunit 3;Sf3b3;ortholog	SPLICING FACTOR 3B SUBUNIT 3 (PTHR10644:SF1)	damaged DNA-binding protein(PC00086);mRNA polyadenylation factor(PC00146);mRNA splicing factor(PC00148)
										P62320	Small nuclear ribonucleoprotein Sm D3;Snrpd3;ortholog	SMALL NUCLEAR RIBONUCLEOPROTEIN SM D3 (PTHR23338:SF17)	mRNA splicing factor(PC00148);ribonucleoprotein(PC00201)
										P62281	40S ribosomal protein S11;Rps11;ortholog	40S RIBOSOMAL PROTEIN S11 (PTHR10744:SF9)	ribosomal protein(PC00202)
										P58252	Elongation factor 2;Eef2;ortholog	ELONGATION FACTOR 2 (PTHR42908:SF10)	G-protein(PC00020);hydrolase(PC00121);translation elongation factor(PC00222);translation initiation factor(PC00224)
										Q04692	SWI/SNF-related matrix-associated actin-dependent regulator of chromatin subfamily A containing DEAD/H box 1;Smarcad1;ortholog	SWI/SNF-RELATED MATRIX-ASSOCIATED ACTIN-DEPENDENT REGULATOR OF CHROMATIN SUBFAMILY A CONTAINING DEAD/H BOX 1 (PTHR10799:SF964)	DNA helicase(PC00011)
										P62908	40S ribosomal protein S3;Rps3;ortholog	40S RIBOSOMAL PROTEIN S3 (PTHR11760:SF32)	ribosomal protein(PC00202)
										Q2KHI9	DNA helicase MCM9;Mcm9;ortholog	DNA HELICASE MCM9 (PTHR11630:SF48)	DNA helicase(PC00011);hydrolase(PC00121)
										A0A140T8V5	Proliferating cell nuclear antigen;Pcna-ps2;ortholog	PROLIFERATING CELL NUCLEAR ANTIGEN (PTHR11352:SF0)	DNA polymerase processivity factor(PC00015)
										P42225	Signal transducer and activator of transcription 1;Stat1;ortholog	SIGNAL TRANSDUCER AND ACTIVATOR OF TRANSCRIPTION 1-ALPHA/BETA (PTHR11801:SF18)	nucleic acid binding(PC00171);transcription factor(PC00218)
										P10922	Histone H1.0;H1f0;ortholog	HISTONE H1.0 (PTHR11467:SF102)	histone(PC00118)
										Q8R1B4	Eukaryotic translation initiation factor 3 subunit C;Eif3c;ortholog	EUKARYOTIC TRANSLATION INITIATION FACTOR 3 SUBUNIT C-RELATED (PTHR13937:SF0)	translation initiation factor(PC00224)
										P60335	Poly(rC)-binding protein 1;Pcbp1;ortholog	POLY(RC)-BINDING PROTEIN 1 (PTHR10288:SF96)	enzyme modulator(PC00095);mRNA splicing factor(PC00148);ribonucleoprotein(PC00201);serine protease(PC00203)
										Q8C9X6	Enhancer of polycomb homolog 1;Epc1;ortholog	ENHANCER OF POLYCOMB HOMOLOG 1 (PTHR14898:SF6)	chromatin/chromatin-binding protein(PC00077)
										Q3U1J4	DNA damage-binding protein 1;Ddb1;ortholog	DNA DAMAGE-BINDING PROTEIN 1 (PTHR10644:SF3)	damaged DNA-binding protein(PC00086);mRNA polyadenylation factor(PC00146)
										Q9QZQ8	Core histone macro-H2A.1;H2afy;ortholog	CORE HISTONE MACRO-H2A.1 (PTHR23430:SF20)	histone(PC00118)
										Q5SXJ3	Fanconi anemia group J protein homolog;Brip1;ortholog	FANCONI ANEMIA GROUP J PROTEIN (PTHR11472:SF47)	DNA helicase(PC00011)
										Q8R1M2	Histone H2A.J;H2afj;ortholog	HISTONE H2A TYPE 1-C (PTHR23430:SF28)	histone(PC00118)
										P43274	Histone H1.4;Hist1h1e;ortholog	HISTONE H1.4 (PTHR11467:SF57)	histone(PC00118)
										Q6PGB8	Probable global transcription activator SNF2L1;Smarca1;ortholog	GLOBAL TRANSCRIPTION ACTIVATOR SNF2L1-RELATED (PTHR10799:SF819)	DNA helicase(PC00011)
										P10126	Elongation factor 1-alpha 1;Eef1a1;ortholog	ELONGATION FACTOR 1-ALPHA 1-RELATED (PTHR23115:SF222)	G-protein(PC00020);hydrolase(PC00121);translation elongation factor(PC00222);translation initiation factor(PC00224)
										Q8BKT3	GC-rich sequence DNA-binding factor 2;Gcfc2;ortholog	GC-RICH SEQUENCE DNA-BINDING FACTOR 2 (PTHR12214:SF3)	nucleic acid binding(PC00171);transcription factor(PC00218)
										Q62383	Transcription elongation factor SPT6;Supt6h;ortholog	TRANSCRIPTION ELONGATION FACTOR SPT6 (PTHR10145:SF6)	chromatin/chromatin-binding protein(PC00077);transcription factor(PC00218)
										Q05D44	Eukaryotic translation initiation factor 5B;Eif5b;ortholog	EUKARYOTIC TRANSLATION INITIATION FACTOR 5B (PTHR43381:SF4)	G-protein(PC00020);hydrolase(PC00121);translation elongation factor(PC00222);translation initiation factor(PC00224)
										P62631	Elongation factor 1-alpha 2;Eef1a2;ortholog	ELONGATION FACTOR 1-ALPHA 2 (PTHR23115:SF228)	G-protein(PC00020);hydrolase(PC00121);translation elongation factor(PC00222);translation initiation factor(PC00224)
										O08810	116 kDa U5 small nuclear ribonucleoprotein component;Eftud2;ortholog	116 KDA U5 SMALL NUCLEAR RIBONUCLEOPROTEIN COMPONENT (PTHR42908:SF6)	G-protein(PC00020);hydrolase(PC00121);ribonucleoprotein(PC00201);translation elongation factor(PC00222);translation initiation factor(PC00224)
										P60229	Eukaryotic translation initiation factor 3 subunit E;Eif3e;ortholog	EUKARYOTIC TRANSLATION INITIATION FACTOR 3 SUBUNIT E (PTHR10317:SF0)	translation initiation factor(PC00224)
										Q8BGE5	Fanconi anemia group M protein homolog;Fancm;ortholog	FANCONI ANEMIA GROUP M PROTEIN (PTHR14025:SF20)	RNA helicase(PC00032);nuclease(PC00170)
										P62806	Histone H4;Hist1h4a;ortholog	HISTONE H4 (PTHR10484:SF163)	histone(PC00118)
										Q5HZJ0	Ribonuclease 3;Drosha;ortholog	RIBONUCLEASE 3 (PTHR11207:SF0)	endoribonuclease(PC00094)
										P15864	Histone H1.2;Hist1h1c;ortholog	HISTONE H1.2 (PTHR11467:SF86)	histone(PC00118)
										O35286	Pre-mRNA-splicing factor ATP-dependent RNA helicase DHX15;Dhx15;ortholog	PRE-MRNA-SPLICING FACTOR ATP-DEPENDENT RNA HELICASE DHX15 (PTHR18934:SF95)	RNA helicase(PC00032)
										P81117	Nucleobindin-2;Nucb2;ortholog	NUCLEOBINDIN-2 (PTHR19237:SF22)	annexin(PC00050);calmodulin(PC00061);nucleic acid binding(PC00171)
										Q9EQK5	Major vault protein;Mvp;ortholog	MAJOR VAULT PROTEIN (PTHR14165:SF3)	ribonucleoprotein(PC00201)
										Q9QZD4	DNA repair endonuclease XPF;Ercc4;ortholog	DNA REPAIR ENDONUCLEASE XPF (PTHR10150:SF0)	endodeoxyribonuclease(PC00093)
										Q99MT2	MutS protein homolog 4;Msh4;ortholog	MUTS PROTEIN HOMOLOG 4 (PTHR11361:SF21)	DNA binding protein(PC00009)
									Oxidoreductase
										P40142	Transketolase;Tkt;ortholog	TRANSKETOLASE (PTHR43195:SF3)	dehydrogenase(PC00092);lyase(PC00144);transketolase(PC00221)
										Q8BH00	Aldehyde dehydrogenase family 8 member A1;Aldh8a1;ortholog	ALDEHYDE DEHYDROGENASE FAMILY 8 MEMBER A1 (PTHR43720:SF2)	dehydrogenase(PC00092)
										Q9R0B9	Procollagen-lysine,2-oxoglutarate 5-dioxygenase 2;Plod2;ortholog	PROCOLLAGEN-LYSINE,2-OXOGLUTARATE 5-DIOXYGENASE 2 (PTHR10730:SF6)	oxygenase(PC00177)
										P14152	Malate dehydrogenase, cytoplasmic;Mdh1;ortholog	MALATE DEHYDROGENASE, CYTOPLASMIC (PTHR23382:SF3)	dehydrogenase(PC00092)
										P47791	Glutathione reductase, mitochondrial;Gsr;ortholog	GLUTATHIONE REDUCTASE, MITOCHONDRIAL (PTHR42737:SF2)	dehydrogenase(PC00092);oxidase(PC00175);reductase(PC00198)
										P35700	Peroxiredoxin-1;Prdx1;ortholog	PEROXIREDOXIN-1 (PTHR10681:SF111)	peroxidase(PC00180)
										Q8BG37	MCG48959;Prdx6b;ortholog	MCG48959-RELATED (PTHR43503:SF4)	peroxidase(PC00180)
										Q8BUE4	Apoptosis-inducing factor 2;Aifm2;ortholog	APOPTOSIS-INDUCING FACTOR 2 (PTHR43735:SF3)	dehydrogenase(PC00092);oxidase(PC00175);reductase(PC00198)
										P06151	L-lactate dehydrogenase A chain;Ldha;ortholog	L-LACTATE DEHYDROGENASE A CHAIN (PTHR43128:SF10)	dehydrogenase(PC00092)
										P46412	Glutathione peroxidase 3;Gpx3;ortholog	GLUTATHIONE PEROXIDASE 3 (PTHR11592:SF32)	peroxidase(PC00180)
									Receptor
										Q9DBB9	Carboxypeptidase N subunit 2;Cpn2;ortholog	CARBOXYPEPTIDASE N SUBUNIT 2 (PTHR24373:SF271)	extracellular matrix protein(PC00102);receptor(PC00197)
										Q91XL1	Leucine-rich HEV glycoprotein;Lrg1;ortholog	LEUCINE-RICH HEV GLYCOPROTEIN (PTHR24366:SF43)	extracellular matrix protein(PC00102);receptor(PC00197)
										P02469	Laminin subunit beta-1;Lamb1;ortholog	LAMININ SUBUNIT BETA-1 (PTHR10574:SF233)	extracellular matrix linker protein(PC00101);protease inhibitor(PC00191);receptor(PC00197)
										P41317	Mannose-binding protein C;Mbl2;ortholog	MANNOSE-BINDING PROTEIN C-RELATED (PTHR24020:SF21)	receptor(PC00197)
										Q9DBD0	Inhibitor of carbonic anhydrase;Ica;ortholog	INHIBITOR OF CARBONIC ANHYDRASE (PTHR11485:SF20)	receptor(PC00197);serine protease(PC00203);transfer/carrier protein(PC00219)
										P11835	Integrin beta-2;Itgb2;ortholog	INTEGRIN BETA-2 (PTHR10082:SF15)	cell adhesion molecule(PC00069);receptor(PC00197)
										P02468	Laminin subunit gamma-1;Lamc1;ortholog	LAMININ SUBUNIT GAMMA-1 (PTHR10574:SF270)	extracellular matrix linker protein(PC00101);protease inhibitor(PC00191);receptor(PC00197)
										A2A863	Integrin beta-4;Itgb4;ortholog	INTEGRIN BETA-4 (PTHR10082:SF42)	cell adhesion molecule(PC00069);receptor(PC00197)
										Q8BKG3	Inactive tyrosine-protein kinase 7;Ptk7;ortholog	INACTIVE TYROSINE-PROTEIN KINASE 7 (PTHR26391:SF15)	non-receptor tyrosine protein kinase(PC00168);tyrosine protein kinase receptor(PC00233)
										Q0EEE2	Patched domain-containing protein 3;Ptchd3;ortholog	PATCHED DOMAIN-CONTAINING PROTEIN 3 (PTHR10796:SF60)	receptor(PC00197)
										P08071	Lactotransferrin;Ltf;ortholog	LACTOTRANSFERRIN (PTHR11485:SF33)	receptor(PC00197);serine protease(PC00203);transfer/carrier protein(PC00219)
										Q921I1	Serotransferrin;Tf;ortholog	SEROTRANSFERRIN (PTHR11485:SF31)	receptor(PC00197);serine protease(PC00203);transfer/carrier protein(PC00219)
										A2ASQ1	Agrin;Agrn;ortholog	AGRIN (PTHR10574:SF288)	extracellular matrix linker protein(PC00101);protease inhibitor(PC00191);receptor(PC00197)
										P21956	Lactadherin;Mfge8;ortholog	LACTADHERIN (PTHR24543:SF298)	cell adhesion molecule(PC00069);hydrolase(PC00121);membrane-bound signaling molecule(PC00152);receptor(PC00197)
										P09055	Integrin beta-1;Itgb1;ortholog	INTEGRIN BETA-1 (PTHR10082:SF28)	cell adhesion molecule(PC00069);receptor(PC00197)
									Signaling molecule
										P06684	Complement C5;C5;ortholog	COMPLEMENT C5 (PTHR11412:SF83)	complement component(PC00078);cytokine(PC00083);serine protease inhibitor(PC00204)
										O70165	Ficolin-1;Fcn1;ortholog	FICOLIN-1 (PTHR19143:SF337)	signaling molecule(PC00207)
										Q9EQI5	Chemokine (C-X-C motif) ligand 7, isoform CRA_b;Ppbp;ortholog	PLATELET BASIC PROTEIN (PTHR10179:SF52)	chemokine(PC00074)
										P16045	Galectin-1;Lgals1;ortholog	GALECTIN-1 (PTHR11346:SF97)	cell adhesion molecule(PC00069);signaling molecule(PC00207)
										A2AUM9	Centrosomal protein of 152 kDa;Cep152;ortholog	CENTROSOMAL PROTEIN OF 152 KDA (PTHR10337:SF6)	signaling molecule(PC00207)
										P01027	Complement C3;C3;ortholog	COMPLEMENT C3 (PTHR11412:SF81)	complement component(PC00078);cytokine(PC00083);serine protease inhibitor(PC00204)
										A2AP18	1-phosphatidylinositol 4,5-bisphosphate phosphodiesterase eta-2;Plch2;ortholog	1-PHOSPHATIDYLINOSITOL 4,5-BISPHOSPHATE PHOSPHODIESTERASE ETA-2 (PTHR10336:SF166)	calcium-binding protein(PC00060);guanyl-nucleotide exchange factor(PC00113);phospholipase(PC00186);signaling molecule(PC00207)
										P14069	Protein S100-A6;S100a6;ortholog	PROTEIN S100-A6 (PTHR11639:SF80)	calmodulin(PC00061);signaling molecule(PC00207)
										O35988	Syndecan-4;Sdc4;ortholog	SYNDECAN-4 (PTHR10915:SF3)	cell adhesion molecule(PC00069);cytoskeletal protein(PC00085);defense/immunity protein(PC00090);extracellular matrix glycoprotein(PC00100);membrane-bound signaling molecule(PC00152)
										P01029	Complement C4-B;C4b;ortholog	COMPLEMENT C4-A-RELATED (PTHR11412:SF86)	complement component(PC00078);cytokine(PC00083);serine protease inhibitor(PC00204)
										P28665	Murinoglobulin-1;Mug1;ortholog	MURINOGLOBULIN-1-RELATED (PTHR11412:SF133)	complement component(PC00078);cytokine(PC00083);serine protease inhibitor(PC00204)
										P07091	Protein S100-A4;S100a4;ortholog	PROTEIN S100-A4 (PTHR11639:SF51)	calmodulin(PC00061);growth factor(PC00112)
										Q3MI99	Collagen and calcium-binding EGF domain-containing protein 1;Ccbe1;ortholog	COLLAGEN AND CALCIUM-BINDING EGF DOMAIN-CONTAINING PROTEIN 1 (PTHR24034:SF76)	annexin(PC00050);calmodulin(PC00061);cell adhesion molecule(PC00069);extracellular matrix glycoprotein(PC00100);extracellular matrix structural protein(PC00103);signaling molecule(PC00207)
										O35188	Fractalkine;Cx3cl1;ortholog	FRACTALKINE (PTHR12015:SF92)	chemokine(PC00074)
										P37889	Fibulin-2;Fbln2;ortholog	FIBULIN-2 (PTHR24039:SF32)	annexin(PC00050);cell adhesion molecule(PC00069);extracellular matrix glycoprotein(PC00100);extracellular matrix structural protein(PC00103);signaling molecule(PC00207)
										P21956	Lactadherin;Mfge8;ortholog	LACTADHERIN (PTHR24543:SF298)	cell adhesion molecule(PC00069);hydrolase(PC00121);membrane-bound signaling molecule(PC00152);receptor(PC00197)
										P29268	Connective tissue growth factor;Ctgf;ortholog	CONNECTIVE TISSUE GROWTH FACTOR (PTHR11348:SF7)	growth factor(PC00112)
										Q61838	Pregnancy zone protein;Pzp;ortholog	PREGNANCY ZONE PROTEIN (PTHR11412:SF116)	complement component(PC00078);cytokine(PC00083);serine protease inhibitor(PC00204)
										P42703	Leukemia inhibitory factor receptor;Lifr;ortholog	LEUKEMIA INHIBITORY FACTOR RECEPTOR (PTHR23036:SF105)	cytokine(PC00083);defense/immunity protein(PC00090)
									Structural protein
										Q8C341	SUN domain-containing ossification factor;Suco;ortholog	SUN DOMAIN-CONTAINING OSSIFICATION FACTOR (PTHR12953:SF0)	structural protein(PC00211)
									Transcription factor
										E9PWW9	Remodeling and spacing factor 1;Rsf1;ortholog	REMODELING AND SPACING FACTOR 1 (PTHR10615:SF156)	acetyltransferase(PC00038);chromatin/chromatin-binding protein(PC00077);zinc finger transcription factor(PC00244)
										Q8R2V3	Zinc finger protein 445;Znf445;ortholog	ZINC FINGER PROTEIN 445 (PTHR24376:SF38)	KRAB box transcription factor(PC00029)
										P42225	Signal transducer and activator of transcription 1;Stat1;ortholog	SIGNAL TRANSDUCER AND ACTIVATOR OF TRANSCRIPTION 1-ALPHA/BETA (PTHR11801:SF18)	nucleic acid binding(PC00171);transcription factor(PC00218)
										Q6NV66	Zinc finger protein 646;Zfp646;ortholog	ZINC FINGER PROTEIN 646 (PTHR24403:SF56)	KRAB box transcription factor(PC00029)
										Q8BKT3	GC-rich sequence DNA-binding factor 2;Gcfc2;ortholog	GC-RICH SEQUENCE DNA-BINDING FACTOR 2 (PTHR12214:SF3)	nucleic acid binding(PC00171);transcription factor(PC00218)
										Q62383	Transcription elongation factor SPT6;Supt6h;ortholog	TRANSCRIPTION ELONGATION FACTOR SPT6 (PTHR10145:SF6)	chromatin/chromatin-binding protein(PC00077);transcription factor(PC00218)
										O35864	COP9 signalosome complex subunit 5;Cops5;ortholog	COP9 SIGNALOSOME COMPLEX SUBUNIT 5 (PTHR10410:SF6)	metalloprotease(PC00153);transcription factor(PC00218)
										Q9R1Y5	Hypermethylated in cancer 1 protein;Hic1;ortholog	HYPERMETHYLATED IN CANCER 1 PROTEIN (PTHR24394:SF16)	KRAB box transcription factor(PC00029)
									Transfer/carrier protein
										P07724	Serum albumin;Alb;ortholog	SERUM ALBUMIN (PTHR11385:SF13)	transfer/carrier protein(PC00219)
										P31532	Serum amyloid A-4 protein;Saa4;ortholog	SERUM AMYLOID A-2 PROTEIN (PTHR23424:SF20)	apolipoprotein(PC00052);defense/immunity protein(PC00090);transporter(PC00227)
										P21614	Vitamin D-binding protein;Gc;ortholog	VITAMIN D-BINDING PROTEIN (PTHR11385:SF11)	transfer/carrier protein(PC00219)
										O89020	Afamin;Afm;ortholog	AFAMIN (PTHR11385:SF14)	transfer/carrier protein(PC00219)
										Q9DBD0	Inhibitor of carbonic anhydrase;Ica;ortholog	INHIBITOR OF CARBONIC ANHYDRASE (PTHR11485:SF20)	receptor(PC00197);serine protease(PC00203);transfer/carrier protein(PC00219)
										Q8BKC5	Importin-5;Ipo5;ortholog	IMPORTIN-5 (PTHR10527:SF22)	G-protein modulator(PC00022);transfer/carrier protein(PC00219);transporter(PC00227)
										P07309	Transthyretin;Ttr;ortholog	TRANSTHYRETIN (PTHR10395:SF12)	transfer/carrier protein(PC00219);transporter(PC00227)
										P09813	Apolipoprotein A-II;Apoa2;ortholog	APOLIPOPROTEIN A-II (PTHR11027:SF0)	apolipoprotein(PC00052);transporter(PC00227)
										P08071	Lactotransferrin;Ltf;ortholog	LACTOTRANSFERRIN (PTHR11485:SF33)	receptor(PC00197);serine protease(PC00203);transfer/carrier protein(PC00219)
										Q921I1	Serotransferrin;Tf;ortholog	SEROTRANSFERRIN (PTHR11485:SF31)	receptor(PC00197);serine protease(PC00203);transfer/carrier protein(PC00219)
										P70168	Importin subunit beta-1;Kpnb1;ortholog	IMPORTIN SUBUNIT BETA-1 (PTHR10527:SF1)	transfer/carrier protein(PC00219);transporter(PC00227)
										Q02053	Ubiquitin-like modifier-activating enzyme 1;Uba1;ortholog	UBIQUITIN-LIKE MODIFIER-ACTIVATING ENZYME 1 (PTHR10953:SF155)	ligase(PC00142);transfer/carrier protein(PC00219)
									Transferase
										Q8CC86	Nicotinate phosphoribosyltransferase;Naprt;ortholog	NICOTINATE PHOSPHORIBOSYLTRANSFERASE (PTHR11098:SF1)	glycosyltransferase(PC00111)
										E9PWW9	Remodeling and spacing factor 1;Rsf1;ortholog	REMODELING AND SPACING FACTOR 1 (PTHR10615:SF156)	acetyltransferase(PC00038);chromatin/chromatin-binding protein(PC00077);zinc finger transcription factor(PC00244)
										P40142	Transketolase;Tkt;ortholog	TRANSKETOLASE (PTHR43195:SF3)	dehydrogenase(PC00092);lyase(PC00144);transketolase(PC00221)
										Q99JP7	Glutathione hydrolase 7;Ggt7;ortholog	GLUTATHIONE HYDROLASE 7 (PTHR11686:SF54)	acyltransferase(PC00042);protease(PC00190)
										P09411	Phosphoglycerate kinase 1;Pgk1;ortholog	PHOSPHOGLYCERATE KINASE 1 (PTHR11406:SF14)	carbohydrate kinase(PC00065)
										P16301	Phosphatidylcholine-sterol acyltransferase;Lcat;ortholog	PHOSPHATIDYLCHOLINE-STEROL ACYLTRANSFERASE (PTHR11440:SF18)	acyltransferase(PC00042);phospholipase(PC00186)
										Q8BKG3	Inactive tyrosine-protein kinase 7;Ptk7;ortholog	INACTIVE TYROSINE-PROTEIN KINASE 7 (PTHR26391:SF15)	non-receptor tyrosine protein kinase(PC00168);tyrosine protein kinase receptor(PC00233)
										Q14AX6	Cyclin-dependent kinase 12;Cdk12;ortholog	CYCLIN-DEPENDENT KINASE 12 (PTHR24056:SF126)	non-receptor serine/threonine protein kinase(PC00167);non-receptor tyrosine protein kinase(PC00168)
										P23492	Purine nucleoside phosphorylase;Pnp;ortholog	PURINE NUCLEOSIDE PHOSPHORYLASE (PTHR11904:SF12)	phosphorylase(PC00187)
										Q9CWJ9	Bifunctional purine biosynthesis protein PURH;Atic;ortholog	BIFUNCTIONAL PURINE BIOSYNTHESIS PROTEIN PURH (PTHR11692:SF0)	hydrolase(PC00121);methyltransferase(PC00155)
										P09041	Phosphoglycerate kinase 2;Pgk2;ortholog	PHOSPHOGLYCERATE KINASE 2 (PTHR11406:SF10)	carbohydrate kinase(PC00065)
										Q04899	Cyclin-dependent kinase 18;Cdk18;ortholog	CYCLIN-DEPENDENT KINASE 18 (PTHR24056:SF52)	non-receptor serine/threonine protein kinase(PC00167);non-receptor tyrosine protein kinase(PC00168)
										Q9D8C9	Purine nucleoside phosphorylase;Pnp2;ortholog	PURINE NUCLEOSIDE PHOSPHORYLASE (PTHR11904:SF12)	phosphorylase(PC00187)
										Q8BZN4	NUAK family SNF1-like kinase 2;Nuak2;ortholog	NUAK FAMILY SNF1-LIKE KINASE 2 (PTHR24343:SF133)	non-receptor serine/threonine protein kinase(PC00167)
									Transporter
										Q6PIE5	Sodium/potassium-transporting ATPase subunit alpha-2;Atp1a2;ortholog	SODIUM/POTASSIUM-TRANSPORTING ATPASE SUBUNIT ALPHA-2 (PTHR43294:SF6)	cation transporter(PC00068);hydrolase(PC00121);ion channel(PC00133)
										P31532	Serum amyloid A-4 protein;Saa4;ortholog	SERUM AMYLOID A-2 PROTEIN (PTHR23424:SF20)	apolipoprotein(PC00052);defense/immunity protein(PC00090);transporter(PC00227)
										Q60770	Syntaxin-binding protein 3;Stxbp3;ortholog	SYNTAXIN-BINDING PROTEIN 3 (PTHR11679:SF33)	membrane trafficking regulatory protein(PC00151);transporter(PC00227)
										Q8R429	Sarcoplasmic/endoplasmic reticulum calcium ATPase 1;Atp2a1;ortholog	SARCOPLASMIC/ENDOPLASMIC RETICULUM CALCIUM ATPASE 1 (PTHR42861:SF24)	cation transporter(PC00068);hydrolase(PC00121);ion channel(PC00133)
										Q8BKC5	Importin-5;Ipo5;ortholog	IMPORTIN-5 (PTHR10527:SF22)	G-protein modulator(PC00022);transfer/carrier protein(PC00219);transporter(PC00227)
										Q8VDN2	Sodium/potassium-transporting ATPase subunit alpha-1;Atp1a1;ortholog	SODIUM/POTASSIUM-TRANSPORTING ATPASE SUBUNIT ALPHA-1 (PTHR43294:SF9)	cation transporter(PC00068);hydrolase(PC00121);ion channel(PC00133)
										P07309	Transthyretin;Ttr;ortholog	TRANSTHYRETIN (PTHR10395:SF12)	transfer/carrier protein(PC00219);transporter(PC00227)
										Q8C419	Probable G-protein coupled receptor 158;Gpr158;ortholog	G-PROTEIN COUPLED RECEPTOR 158-RELATED (PTHR32546:SF11)	transporter(PC00227)
										P09813	Apolipoprotein A-II;Apoa2;ortholog	APOLIPOPROTEIN A-II (PTHR11027:SF0)	apolipoprotein(PC00052);transporter(PC00227)
										B1AWN4	Phospholipid-transporting ATPase;Atp10b;ortholog	PHOSPHOLIPID-TRANSPORTING ATPASE VB-RELATED (PTHR24092:SF79)	cation transporter(PC00068);hydrolase(PC00121)
										Q61143	Short transient receptor potential channel 6;Trpc6;ortholog	SHORT TRANSIENT RECEPTOR POTENTIAL CHANNEL 6 (PTHR10117:SF7)	ion channel(PC00133)
										P70168	Importin subunit beta-1;Kpnb1;ortholog	IMPORTIN SUBUNIT BETA-1 (PTHR10527:SF1)	transfer/carrier protein(PC00219);transporter(PC00227)
										Q91V24	ATP-binding cassette sub-family A member 7;Abca7;ortholog	ATP-BINDING CASSETTE SUB-FAMILY A MEMBER 7 (PTHR19229:SF49)	ATP-binding cassette (ABC) transporter(PC00003)
										Q91YY5	Solute carrier organic anion transporter family member 1A5;Slco1a5;ortholog	SOLUTE CARRIER ORGANIC ANION TRANSPORTER FAMILY MEMBER 1A2 (PTHR11388:SF16)	protease inhibitor(PC00191);transporter(PC00227)
										Q6DFW5	Phospholipid-transporting ATPase;Atp11b;ortholog	PHOSPHOLIPID-TRANSPORTING ATPASE IF-RELATED (PTHR24092:SF57)	cation transporter(PC00068);hydrolase(PC00121)
									Viral protein
										Q8CJ40	Rootletin;Crocc;ortholog	ROOTLETIN-RELATED (PTHR23159:SF17)	kinase modulator(PC00140);viral protein(PC00237)

## Sheet: S5_Biol proc
Biological process
								Immune system process
										P01837	Immunoglobulin kappa constant;Igkc;ortholog	IMMUNOGLOBULIN KAPPA CONSTANT (PTHR23266:SF79)
										Q64345	Interferon-induced protein with tetratricopeptide repeats 3;Ifit3;ortholog	INTERFERON-INDUCED PROTEIN WITH TETRATRICOPEPTIDE REPEATS 3 (PTHR10271:SF3)
										P01631	Ig kappa chain V-II region 26-10;unassigned;ortholog	IG KAPPA CHAIN V-II REGION 26-10 (PTHR23267:SF368)	immunoglobulin(PC00123)
										A0A075B5R6	Immunoglobulin heavy variable 11-1 (Fragment);Ighv11-1;ortholog	SUBFAMILY NOT NAMED (PTHR23266:SF95)
										P01898	H-2 class I histocompatibility antigen, Q10 alpha chain;H2-Q10;ortholog	CLASS IB MHC ANTIGEN QA-2-RELATED (PTHR16675:SF251)
										Q9EQI5	Chemokine (C-X-C motif) ligand 7, isoform CRA_b;Ppbp;ortholog	PLATELET BASIC PROTEIN (PTHR10179:SF52)	chemokine(PC00074)
										A0A075B5Q4	Immunoglobulin heavy variable 5-12 (Fragment);Ighv5-12;ortholog	IMMUNOGLOBULIN HEAVY VARIABLE 3-48 (PTHR23266:SF204)
										A0A0A6YXN4	Immunoglobulin heavy variable V1-18 (Fragment);Ighv1-18;ortholog	IG HEAVY CHAIN V REGION 108A-RELATED (PTHR23266:SF196)
										A0A140T8P3	Immunoglobulin kappa chain variable 15-103 (Fragment);Igkv15-103;ortholog	IMMUNOGLOBULIN KAPPA VARIABLE 1-27 (PTHR23267:SF400)	immunoglobulin(PC00123)
										P42225	Signal transducer and activator of transcription 1;Stat1;ortholog	SIGNAL TRANSDUCER AND ACTIVATOR OF TRANSCRIPTION 1-ALPHA/BETA (PTHR11801:SF18)	nucleic acid binding(PC00171);transcription factor(PC00218)
										Q64726	Zinc-alpha-2-glycoprotein;Azgp1;ortholog	ZINC-ALPHA-2-GLYCOPROTEIN (PTHR16675:SF198)
										A0A075B5T3	Immunoglobulin heavy variable 6-6 (Fragment);Ighv6-6;ortholog	IG HEAVY CHAIN V REGION AMPC1-RELATED (PTHR23266:SF114)
										P24604	Tyrosine-protein kinase Tec;Tec;ortholog	TYROSINE-PROTEIN KINASE TEC (PTHR24418:SF219)
										P01787	Ig heavy chain V regions TEPC 15/S107/HPCM1/HPCM2/HPCM3;unassigned;ortholog	IMMUNOGLOBULIN HEAVY VARIABLE 3-15 (PTHR23266:SF246)
										P01644	Ig kappa chain V-V region HP R16.7;unassigned;ortholog	IMMUNOGLOBULIN KAPPA VARIABLE 1-39-RELATED (PTHR23267:SF216)	immunoglobulin(PC00123)
										P01792	Ig heavy chain V region HPCG8;unassigned;ortholog	IMMUNOGLOBULIN HEAVY VARIABLE 3-15 (PTHR23266:SF246)
										P01723	Ig lambda-1 chain V region;unassigned;ortholog	IG LAMBDA-1 CHAIN V REGION-RELATED (PTHR23267:SF193)	immunoglobulin(PC00123)
										P35700	Peroxiredoxin-1;Prdx1;ortholog	PEROXIREDOXIN-1 (PTHR10681:SF111)	peroxidase(PC00180)
										P01654	Ig kappa chain V-III region PC 2880/PC 1229;unassigned;ortholog	IG KAPPA CHAIN V-III REGION 50S10.1-RELATED (PTHR23267:SF334)	immunoglobulin(PC00123)
										P18528	Ig heavy chain V region 6.96;unassigned;ortholog	IMMUNOGLOBULIN HEAVY VARIABLE 3-48 (PTHR23266:SF204)
										P01680	Ig kappa chain V-IV region S107B;unassigned;ortholog	IG KAPPA CHAIN V-IV REGION S107B (PTHR23267:SF366)	immunoglobulin(PC00123)
										Q8VCS0	N-acetylmuramoyl-L-alanine amidase;Pglyrp2;ortholog	N-ACETYLMURAMOYL-L-ALANINE AMIDASE (PTHR11022:SF66)
										P12246	Serum amyloid P-component;Apcs;ortholog	SERUM AMYLOID P-COMPONENT (PTHR45869:SF5)
										A0A140T8M5	Immunoglobulin kappa variable 6-15 (Fragment);Igkv6-15;ortholog	IG KAPPA CHAIN V-V REGION MOPC 21-RELATED (PTHR23267:SF240)	immunoglobulin(PC00123)
										A0A140T8N9	Immunoglobulin kappa variable 6-32 (Fragment);Igkv6-32;ortholog	IG KAPPA CHAIN V-V REGION MOPC 21-RELATED (PTHR23267:SF240)	immunoglobulin(PC00123)
										P04940	Ig kappa chain V-VI region NQ2-17.4.1;unassigned;ortholog	IG KAPPA CHAIN V-VI REGION J539-RELATED (PTHR23267:SF201)	immunoglobulin(PC00123)
										Q9Z218	Dipeptidyl aminopeptidase-like protein 6;Dpp6;ortholog	DIPEPTIDYL AMINOPEPTIDASE-LIKE PROTEIN 6 (PTHR11731:SF20)	enzyme modulator(PC00095);serine protease(PC00203)
										P70451	Tyrosine-protein kinase Fer;Fer;ortholog	TYROSINE-PROTEIN KINASE FER (PTHR24418:SF227)
										P84750	Ig kappa chain V region Mem5 (Fragment);unassigned;ortholog	IG KAPPA CHAIN V-V REGION MOPC 21-RELATED (PTHR23267:SF240)	immunoglobulin(PC00123)

## Sheet: S6_Cell comp
Cellular component

## Sheet: S7_Mol func
Molecular function

## Sheet: S8_Tumor vs. serum 100fold
Proteins present in tumor-derived exosomes 100 fold more than in serum-derived exosomes											Proteins present in serum-derived exosomes 100 fold more than in tumor-derived exosomes
Molecular function
Biological process
Cellular component
Protein class
Pathway
Proteins in network nodes
Q91XV3	Brain acid soluble protein 1 OS	Basp1									A2AF47	Dedicator of cytokinesis protein 11 OS	Dock11
Q99LF4	tRNA-splicing ligase RtcB homolog OS	Rtcb									B2RUP2	Protein unc-13 homolog D OS	Unc13d
Q9DBS5	Kinesin light chain 4 OS	Klc4									E9PXF8	Myotubularin-related protein 13 OS	Sbf2
Q9ESK9	RB1-inducible coiled-coil protein 1 OS	Rb1cc1									O88508	DNA (cytosine-5)-methyltransferase 3A OS	Dnmt3a
Q9WV32	Actin-related protein 2/3 complex subunit 1B OS	Arpc1b									P01631	Ig kappa chain V-II region 26-10 OS	Kv2a7
P06869	Urokinase-type plasminogen activator OS	Plau									P20357	Microtubule-associated protein 2 OS	Map2
P18872	Guanine nucleotide-binding protein G(o) subunit alpha OS	Gnao1									P41317	Mannose-binding protein C OS	Mbl2
O35988	Syndecan-4 OS	Sdc4									P70451	Tyrosine-protein kinase Fer OS	Fer
P28656	Nucleosome assembly protein 1-like 1 OS	Nap1l1									Q62187	Transcription termination factor 1 OS	Ttf1
P49722	Proteasome subunit alpha type-2 OS	Psma2									Q6A068	Cell division cycle 5-like protein OS	Cdc5l
P60334	Cysteine dioxygenase type 1 OS	Cdo1									Q8BL66	Early endosome antigen 1 OS	Eea1
P80313	T-complex protein 1 subunit eta OS	Cct7									Q8BZN6	Dedicator of cytokinesis protein 10 OS	Dock10
Q61581	Insulin-like growth factor-binding protein 7 OS	Igfbp7									Q8C9X6	Enhancer of polycomb homolog 1 OS	Epc1
Q7TPR4	Alpha-actinin-1 OS	Actn1									Q8CGK3	Lon protease homolog_ mitochondrial OS	Lonp1
Q8VDP4	Cell cycle and apoptosis regulator protein 2 OS	Ccar2									Q8R429	Sarcoplasmic/endoplasmic reticulum calcium ATPase 1 OS	Atp2a1
											Q91XL1	Leucine-rich HEV glycoprotein OS	Lrg1

## Sheet: S9_Tumor vs. serum 10fold
Proteins present in tumor-derived exosomes 10 fold more than in serum-derived exosomes											Proteins present in serum-derived exosomes 10 fold more than in tumor-derived exosomes
Molecular function
Biological process
Cellular component
Protein class
Pathway

## Sheet: S10_Tumor_network
Degree	HGNC	Human Readable Label	Name	Uniprot accession	Description
89	Cct7	TCPH_MOUSE	P80313	P80313	T-complex protein 1 subunit eta
71	Actn1	ACTN1_MOUSE	Q7TPR4	Q7TPR4	Alpha-actinin-1
63	Rb1cc1	RBCC1_MOUSE	Q9ESK9	Q9ESK9	RB1-inducible coiled-coil protein 1
61	Gnao1	GNAO_MOUSE	P18872	P18872	Guanine nucleotide-binding protein G(o) subunit alpha
36	Ccar2	CCAR2_MOUSE	Q8VDP4	Q8VDP4	Cell cycle and apoptosis regulator protein 2
35	Basp1	BASP1_MOUSE	Q91XV3	Q91XV3	Brain acid soluble protein 1
33	Nap1l1	NP1L1_MOUSE	P28656	P28656	Nucleosome assembly protein 1-like 1
30	Plau	UROK_MOUSE	P06869	P06869	Urokinase-type plasminogen activator
28	Psma2	PSA2_MOUSE	P49722	P49722	Proteasome subunit alpha type-2
26	Slurp1	SLUR1_MOUSE	Q9Z0K7	Q9Z0K7	Secreted Ly-6/uPAR-related protein 1
20	Rtcb	RTCB_MOUSE	Q99LF4	Q99LF4	tRNA-splicing ligase RtcB homolog
20	Map2k5	MP2K5_MOUSE	Q9WVS7	Q9WVS7	Dual specificity mitogen-activated protein kinase kinase 5
18	Sdc4	SDC4_MOUSE	O35988	O35988	Syndecan-4
15	Atg16l1	Q8C0J2	Q8C0J2	Q8C0J2	Autophagy-related protein 16-1
14	Klc4	KLC4_MOUSE	Q9DBS5	Q9DBS5	Kinesin light chain 4
13	Ltbp3	LTBP3_MOUSE	Q61810	Q61810	Latent-transforming growth factor beta-binding protein 3
12	Arpc1b	ARC1B_MOUSE	Q9WV32	Q9WV32	Actin-related protein 2/3 complex subunit 1B
9	Tgfb1	TGFB1_MOUSE	P04202	P04202	Transforming growth factor beta-1 proprotein
7	Cdo1	CDO1_MOUSE	P60334	P60334	Cysteine dioxygenase type 1
6	PCOLCE	PCOC1_HUMAN	Q15113	Q15113	Procollagen C-endopeptidase enhancer 1
6	Igfbp7	IBP7_MOUSE	Q61581	Q61581	Insulin-like growth factor-binding protein 7
5	Sssca1	SSA27_MOUSE	P56873	P56873
5	H2afj	Q8R1M2	Q8R1M2	Q8R1M2
5	Eed	EED_MOUSE	Q921E6	Q921E6
4	Ulk1	ULK1_MOUSE	O70405	O70405
4	Rgs16	RGS16_MOUSE	P97428	P97428
4	LOC107987484|LOC107987485|LOC107987486|LOC107987487|DUX4	DUX4_HUMAN	Q9UBX2	Q9UBX2
4	App	P12023	P12023	P12023
3	Traf2	XP_006497913	XP_006497913
3	Syngap1	SYGP1_MOUSE	F6SEU4	F6SEU4
3	Slitrk5	SLIK5_MOUSE	Q810B7	Q810B7
3	Psd	PSD1_MOUSE	Q5DTT2	Q5DTT2
3	Ppfibp1	LIPB1_MOUSE	Q8C8U0	Q8C8U0
3	Itgb4	XP_006532634	XP_006532634
3	Itgb1	ITB1_MOUSE	P09055	P09055
3	Atg13	ATG13_MOUSE	Q91YI1	Q91YI1
3	apc.L	APC_XENLA	P70039	P70039
3	Ankrd1	ANKR1_MOUSE	Q9CR42	Q9CR42
2	WDR45B	WIPI3_HUMAN	Q5MNZ6	Q5MNZ6
2	Ulk2	ULK2_MOUSE	Q9QY01	Q9QY01
2	Syne4	SYNE4_MOUSE	Q8CII8	Q8CII8
2	Spag9	JIP4_MOUSE	Q58A65	Q58A65
2	Shank3	SHAN3_MOUSE	Q4ACU6	Q4ACU6
2	Setd1a	SET1A_MOUSE	E9PYH6	E9PYH6
2	Rgs14	RGS14_MOUSE	P97492	P97492
2	PDCL3	PDCL3_HUMAN	Q9H2J4	Q9H2J4
2	PDCD5	PDCD5_HUMAN	O14737	O14737
2	Oprd1	OPRD_MOUSE	P32300	P32300
2	Ntrk2	XP_006517213	XP_006517213
2	Nr1d1	NR1D1_MOUSE	Q3UV55	Q3UV55
2	Micall2	MILK2_MOUSE	Q3TN34	Q3TN34
2	Map3k5	O35099	O35099	O35099
2	Foxp3	FOXP3_MOUSE	Q99JB6	Q99JB6
2	Fbxo32	FBX32_MOUSE	Q9CPU7	Q9CPU7
2	Fancd2	FACD2_MOUSE	Q80V62	Q80V62
2	CDK5R1	CD5R1_HUMAN	Q15078	Q15078
2	Atg16l1	Q8C0J2-3	Q8C0J2-3	Q8C0J2-3
2	Alms1	ALMS1_MOUSE	Q8K4E0	Q8K4E0
2		XP_006532209	XP_006532209
2		Q768S5	Q768S5	Q768S5
2		Q2M4G6	Q2M4G6	Q2M4G6
2		WT1_MOUSE	P22561	P22561
1	ZNF281	ZN281_HUMAN	Q9Y2X9	Q9Y2X9
1	Ywhae	1433E_MOUSE	P62259	P62259
1	Wdtc1	WDTC1_MOUSE	Q80ZK9	Q80ZK9
1	WDR92	WDR92_HUMAN	Q96MX6	Q96MX6
1	USP25	XP_016883811	XP_016883811
1	Ulk1	NP_033495	NP_033495
1	UGGT1	UGGG1_HUMAN	Q9NYU2	Q9NYU2
1	UBFD1	UBFD1_HUMAN	O14562	O14562
1	TXNDC9	TXND9_HUMAN	O14530	O14530
1	TUBB	TBB5_HUMAN	P07437	P07437
1	TUBA1B	TBA1B_HUMAN	P68363	P68363
1	TUBA1A	TBA1A_HUMAN	Q71U36	Q71U36
1	Tuba1a	TBA1A_MOUSE	P68369	P68369
1	Tsc1	TSC1_MOUSE	Q9EP53	Q9EP53
1	Tnik	XP_006535583	XP_006535583
1	TMCO1	TMCO1_HUMAN	Q9UM00	Q9UM00
1	TJAP1	TJAP1_HUMAN	Q5JTD0	Q5JTD0
1	TCP1	TCPA_HUMAN	P17987	P17987
1	Tcp1	TCPA_MOUSE	P11983	P11983
1	STMN1	STMN1_HUMAN	P16949	P16949
1	Rab11a	RB11A_MOUSE	P62492	P62492
1	PTEN	PTEN_HUMAN	F6KD01	F6KD01
1	Ppp1r9b	NEB2_MOUSE	Q6R891	Q6R891
1	Pou5f1	PO5F1_MOUSE	P20263	P20263
1	Plcb1	PLCB1_RAT	P10687	P10687
1	Plaur	UPAR_MOUSE	P35456	P35456
1	Pdlim3	PDLI3_MOUSE	O70209	O70209
1	PDCL	PHLP_HUMAN	Q13371	Q13371
1	Otx2	XP_006518756	XP_006518756
1	Nanog	NANOG_MOUSE	A2RS90	A2RS90
1	MAP3K5	Q99683	Q99683	Q99683
1	LRRC7	LRRC7_HUMAN	Q96NW7	Q96NW7
1	Lmna	LMNA_MOUSE	P48678	P48678
1	KLC3	KLC3_HUMAN	A0A024R0V3	A0A024R0V3
1	KLC2	XP_016873622	XP_016873622
1	KLC1	KLC1_HUMAN	Q07866	Q07866
1	KIF5B	KINH_HUMAN	P33176	P33176
1	Itga6	ITA6_MOUSE	Q61739	Q61739
1	Itga3	ITA3_MOUSE	Q62470	Q62470
1	Iqcb1	IQCB1_MOUSE	Q8BP00	Q8BP00
1	HSPA8	HSP7C_HUMAN	P11142	P11142
1	HSPA5	BIP_HUMAN	P11021	P11021
1	HSPA4	HSP74_HUMAN	P34932	P34932
1	Hnrnpk	XP_017170885	XP_017170885
1	HGH1	HGH1_HUMAN	Q9BTY7	Q9BTY7
1	Fxr1	XP_017174945	XP_017174945
1	Fmr1	XP_006527873	XP_006527873
1	DTL	XP_011507916	XP_011507916
1	CXCL10	CXL10_HUMAN	A0A024RDA4	A0A024RDA4
1	COPS2	CSN2_HUMAN	P61201	P61201
1	COL5A1	CO5A1_HUMAN	A0A024R8E5	A0A024R8E5
1	COL4A1	CO4A1_HUMAN	P02462	P02462
1	COL2A1	XP_006719305	XP_006719305
1	CFTR	CFTR_HUMAN	A0A024R730	A0A024R730
1	CCT8	TCPQ_HUMAN	P50990	P50990
1	CCT6A	TCPZ_HUMAN	A0A024RDL1	A0A024RDL1
1	CCT5	TCPE_HUMAN	P48643	P48643
1	Cct4	TCPD_MOUSE	P80315	P80315
1	CCT4	TCPD_HUMAN	P50991	P50991
1	CCT3	TCPG_HUMAN	P49368	P49368
1	CCT2	TCPB_HUMAN	P78371	P78371
1	Ccnc	CCNC_MOUSE	Q62447	Q62447
1	CCL5	CCL5_HUMAN	D0EI67	D0EI67
1	CCL21	CCL21_HUMAN	O00585	O00585
1	CALM3|CALM1|CALM2	CALM3_HUMAN	B4DJ51	B4DJ51
1	ACTR2	ARP2_HUMAN	P61160	P61160
1		XP_016883098	XP_016883098
1		XP_006716802	XP_006716802
1		CDK3_MOUSE	Q80YP0	Q80YP0
1		STAT1_MOUSE	P42225	P42225
1		PAI1_MOUSE	P22777	P22777
